# Supplementary material for: Causes and risk factors of death among people who inject drugs in Indonesia, Ukraine and Vietnam: findings from HPTN 074 randomized trial
Source: BMC Infect Dis. 2023 May 11;23:319. doi: 10.1186/s12879-023-08201-3 (PMC10173611; doi:10.1186/s12879-023-08201-3)
Supplement: Supplementary file 2 — Additional file 2. HPTN 074 Mortality Data Indexes. [file 12879_2023_8201_MOESM2_ESM.csv]

uid	age	sitedfno	gend	arm	deceased	personyrs	dthrsn_i	vst_wk	auditc	dg_opd	dg_stml	dg_oth	dg_na	dg_poly	injd	dg_opd_nj	dg_stml_nj	dg_oth_nj	dg_na_nj	dg_poly_nj	artstatt	phq9_2cat	int_yes	exp_yes	ant_yes	total_yes	matstcat	vl_40	cd4_200
1624	33	250	2	1	1	1.08582229208773	1	0	0	1	0	0	0	0	10	1	1	1	0	1	3	0	1	1	1	1	1	0	0
1624	33	250	2	1	1	1.08582229208773	1	4	0	1	0	0	0	0	6	0	0	1	0	0	3	0	1	1	1	1	1	0	0
1624	33	250	2	1	1	1.08582229208773	1	13	1	1	0	0	0	0	30	0	1	1	0	1	3	0	1	1	1	1	1	0	0
1624	33	250	2	1	1	1.08582229208773	1	26	0	1	0	0	0	0	3	0	0	1	0	0	3	0	1	1	1	1	1	0	0
1624	33	250	2	1	1	1.08582229208773	1	39	0	1	0	0	0	0	12	0	0	1	0	0	2	0	1	0	1	1	1	0	0
1624	33	250	2	1	1	1.08582229208773	1	52	0	1	0	0	0	0	18	0	0	1	0	0	2	0	1	0	1	1	1	0	0
2147	33	250	2	1	0	1.74520547945205		0	0	1	0	0	0	0	30	0	0	1	0	0	3	0	0	0	0	0	1	0	0
2147	33	250	2	1	0	1.74520547945205		4	0	1	0	0	0	0	30	0	0	1	0	0	3	0	0	0	0	0	1	0	0
2147	33	250	2	1	0	1.74520547945205		13	0	1	0	0	0	0	15	0	0	0	1	0	3	0	0	0	0	0	1	0	0
2147	33	250	2	1	0	1.74520547945205		26	0	1	0	0	0	0	16	0	0	1	0	0	3	0	0	0	0	0	1	0	0
2147	33	250	2	1	0	1.74520547945205		39	0	1	0	0	0	0	30	0	1	1	0	1	3	0	0	0	0	0	1	0	0
2147	33	250	2	1	0	1.74520547945205		52	0	1	0	0	0	0	0	0	0	0	1	0	3	1	1	0	0	1	1	0	0
2147	33	250	2	1	0	1.74520547945205		65	0	0	0	0	1	0	0	0	0	0	1	0	3	0	1	0	0	1	1	1	0
2147	33	250	2	1	0	1.74520547945205		78	0	0	0	0	1	0	0	0	0	0	1	0	3	0	1	0	0	1	1	1	0
2147	33	250	2	1	0	1.74520547945205		91	0	0	0	0	1	0	0	0	0	0	1	0	3	0	1	0	0	1	1	1	0
3673	36	250	1	1	0	1.68767123287671		0	0	1	0	0	0	0	30	0	1	0	0	0	1	0	1	1	1	1	1	0	1
3673	36	250	1	1	0	1.68767123287671		4	0	1	0	0	0	0	30	0	1	0	0	0	1	0	0	0	1	1	1	0	1
3673	36	250	1	1	0	1.68767123287671		13	0	1	0	0	0	0	30	0	1	1	0	1	1	0	0	0	1	1	1	0	1
3673	36	250	1	1	0	1.68767123287671		26	0	1	0	0	0	0	30	0	1	1	0	1	1	0	0	0	1	1	1	0	1
3673	36	250	1	1	0	1.68767123287671		39	0	1	0	0	0	0	30	0	1	1	0	1	1	0	0	0	1	1	1	0	1
3673	36	250	1	1	0	1.68767123287671		52	1	1	0	0	0	0	30	0	1	1	0	1	1	0	0	0	0	0	1	0	1
3673	36	250	1	1	0	1.68767123287671		65	0	1	0	0	0	0	30	0	1	1	0	1	1	0	0	0	0	0	1	0	1
3673	36	250	1	1	0	1.68767123287671		78	0	1	0	0	0	0	5	0	1	1	0	1	1	0	1	0	1	1	1	0	1
3673	36	250	1	1	0	1.68767123287671		91	0	1	0	0	0	0	30	0	1	1	0	1	1	0	1	0	1	1	1	0	1
670	37	250	2	2	0	1.71780821917808		0	0	1	0	0	0	0	30	1	0	0	0	0	1	0	1	0	1	1	1	0	1
670	37	250	2	2	0	1.71780821917808		4	0	1	0	0	0	0	30	0	0	1	0	0	1	0	0	0	0	0	1	0	1
670	37	250	2	2	0	1.71780821917808		13	0	1	0	0	0	0	30	0	0	0	1	0	1	0	0	0	1	1	1	0	1
670	37	250	2	2	0	1.71780821917808		26	0	1	0	0	0	0	30	0	0	1	0	0	1	0	0	0	1	1	1	0	1
670	37	250	2	2	0	1.71780821917808		39	0	1	0	0	0	0	30	0	0	1	0	0	1	0	0	0	0	0	1	0	1
670	37	250	2	2	0	1.71780821917808		52	0	1	0	1	0	1	30	0	1	0	0	0	1	0	0	0	0	0	1	0	1
670	37	250	2	2	0	1.71780821917808		65	0	1	0	0	0	0	30	0	1	1	0	1	1	0	0	0	0	0	1	1	1
670	37	250	2	2	0	1.71780821917808		78	0	1	0	0	0	0	30	0	0	1	0	0	1	0	0	0	0	0	1	0	1
670	37	250	2	2	0	1.71780821917808		91	0	1	0	0	0	0	30	0	1	1	0	1	1	0	0	0	0	0	1	0	1
1526	30	250	2	2	0	1.67945205479452		0	0	1	0	0	0	0	30	0	0	0	1	0	1	1	1	0	1	1	1	0	1
1526	30	250	2	2	0	1.67945205479452		4	0	1	0	0	0	0	30	0	1	1	0	1	1	1	1	1	1	1	1	0	1
1526	30	250	2	2	0	1.67945205479452		13	0	1	0	0	0	0	24	0	1	0	0	0	3	0	0	0	0	0	1	0	1
1526	30	250	2	2	0	1.67945205479452		26	0	1	0	0	0	0	30	0	0	1	0	0	3	0	0	0	0	0	1	0	1
1526	30	250	2	2	0	1.67945205479452		39	0	1	0	0	0	0	3	0	1	1	0	1	2	0	0	0	1	1	1	0	1
1526	30	250	2	2	0	1.67945205479452		52	0	1	0	0	0	0	30	0	1	1	0	1	3	0	1	1	0	1	1	0	1
1526	30	250	2	2	0	1.67945205479452		65	0	1	0	0	0	0	30	0	1	1	0	1	3	0	1	1	0	1	1	0	1
1526	30	250	2	2	0	1.67945205479452		78	0	1	0	0	0	0	30	0	1	1	0	1	3	0	1	1	0	1	1	0	1
1526	30	250	2	2	0	1.67945205479452		91	0	1	0	0	0	0	30	0	1	1	0	1	3	0	0	0	0	0	1	0	1
3375	26	250	2	1	1	0.326027397260274	1	0	0	1	0	0	0	0	30	0	0	1	0	0	1	0	1	1	1	1	2	0	0
3375	26	250	2	1	1	0.326027397260274	1	4	0	1	1	0	0	1	30	1	1	1	0	1	1	0	1	0	1	1	2	0	0
3375	26	250	2	1	1	0.326027397260274	1	13	0	1	0	0	0	0	26	0	1	1	0	1	1	1	1	0	1	1	2	0	0
3088	38	250	2	2	0	1.71780821917808		0	0	1	0	0	0	0	30	0	1	1	0	1	1	0	1	1	1	1	2	0	1
3088	38	250	2	2	0	1.71780821917808		4	0	1	0	0	0	0	30	0	1	0	0	0	1	0	1	1	1	1	2	0	1
3088	38	250	2	2	0	1.71780821917808		13	0	1	0	0	0	0	30	0	1	0	0	0	1	0	1	1	1	1	2	0	1
3088	38	250	2	2	0	1.71780821917808		26	0	1	0	0	0	0	30	0	1	0	0	0	1	0	1	1	1	1	2	0	0
3088	38	250	2	2	0	1.71780821917808		39	0	1	0	0	0	0	30	0	1	0	0	0	1	0	0	0	1	1	2	0	0
3088	38	250	2	2	0	1.71780821917808		52	0	1	0	0	0	0	2	0	1	1	0	1	1	0	1	0	0	1	2	0	0
3088	38	250	2	2	0	1.71780821917808		65	0	1	0	0	0	0	6	0	1	1	0	1	1	0	1	0	1	1	2	0	0
3088	38	250	2	2	0	1.71780821917808		78	0	1	0	0	0	0	3	0	1	0	0	0	3	0	1	0	1	1	2	0	0
3088	38	250	2	2	0	1.71780821917808		91	0	1	0	0	0	0	30	0	1	1	0	1	2	0	1	0	1	1	2	0	0
3347	35	250	2	1	0	1.73150684931507		0	0	1	0	0	0	0	30	0	1	0	0	0	1	0	0	0	0	0	1	0	1
3347	35	250	2	1	0	1.73150684931507		4	0	1	0	0	0	0	30	0	0	1	0	0	1	0	0	0	0	0	1	0	1
3347	35	250	2	1	0	1.73150684931507		13	0	1	0	0	0	0	30	0	0	1	0	0	1	0	1	0	1	1	1	0	1
3347	35	250	2	1	0	1.73150684931507		26	0	1	0	0	0	0	30	0	0	1	0	0	1	0	1	0	1	1	1	0	0
3347	35	250	2	1	0	1.73150684931507		39	0	1	0	0	0	0	30	0	0	1	0	0	1	0	1	0	1	1	1	0	0
3347	35	250	2	1	0	1.73150684931507		52	0	1	0	0	0	0	30	0	1	1	0	1	1	0	1	0	1	1	1	0	0
3347	35	250	2	1	0	1.73150684931507		65	0	1	0	0	0	0	20	0	0	1	0	0	1	0	1	0	1	1	1	0	0
3347	35	250	2	1	0	1.73150684931507		78	0	1	0	1	0	1	30	0	1	1	0	1	1	0	1	0	1	1	1	0	0
3347	35	250	2	1	0	1.73150684931507		91	0	1	0	0	0	0	30	0	1	1	0	1	1	0	1	0	1	1	1	0	0
2224	40	250	2	1	0	1.19234224118572		0	0	1	0	0	0	0	30	0	1	1	0	1	1	0	1	0	0	1	1	0	0
2224	40	250	2	1	0	1.19234224118572		4	0	1	0	0	0	0	8	0	1	1	0	1	1	0	0	0	1	1	1	0	0
2224	40	250	2	1	0	1.19234224118572		13	0	1	0	0	0	0	20	0	1	0	0	0	3	0	0	0	0	0	1	0	0
2224	40	250	2	1	0	1.19234224118572		26	0	1	0	0	0	0	20	0	0	1	0	0	3	0	1	0	1	1	1	0	0
2224	40	250	2	1	0	1.19234224118572		39	0	1	0	0	0	0	30	0	0	1	0	0	3	0	1	0	1	1	1	0	0
2224	40	250	2	1	0	1.19234224118572		52	0	1	0	0	0	0	30	0	1	1	0	1	2	0	1	0	1	1	1	0	0
2224	40	250	2	1	0	1.19234224118572		65	0	1	0	0	0	0	30	0	1	1	0	1	2	0	0	0	0	0	1	0	0
2262	35	250	2	1	1	1.69041095890411	4	0	0	1	0	0	0	0	5	0	1	0	0	0	3	0	1	1	1	1	1	0	0
2262	35	250	2	1	1	1.69041095890411	4	4	0	1	0	0	0	0	2	0	1	0	0	0	3	0	1	1	1	1	1	0	0
2262	35	250	2	1	1	1.69041095890411	4	13	0	1	0	0	0	0	10	0	1	0	0	0	3	0	1	1	1	1	1	0	0
2262	35	250	2	1	1	1.69041095890411	4	26	0	0	0	0	1	0	0	0	1	0	0	0	3	0	1	0	1	1	1	0	0
2262	35	250	2	1	1	1.69041095890411	4	39	0	0	0	0	1	0	0	0	1	0	0	0	3	0	1	1	1	1	1	0	0
2262	35	250	2	1	1	1.69041095890411	4	52	0	1	0	0	0	0	1	0	1	0	0	0	3	0	1	0	1	1	1	0	0
2262	35	250	2	1	1	1.69041095890411	4	65	0	0	0	0	1	0	0	0	1	0	0	0	3	0	1	0	1	1	1	0	0
2262	35	250	2	1	1	1.69041095890411	4	78	0	0	0	0	1	0	0	0	1	0	0	0	3	0	1	0	1	1	1	0	0
1038	40	250	2	1	0	1.7041095890411		0	0	1	0	0	0	0	9	0	1	1	0	1	3	0	1	0	0	1	1	0	1
1038	40	250	2	1	0	1.7041095890411		4	1	1	0	0	0	0	8	0	1	1	0	1	3	0	0	0	1	1	1	0	1
1038	40	250	2	1	0	1.7041095890411		13	0	1	0	0	0	0	9	0	1	1	0	1	3	0	0	0	1	1	1	0	1
1038	40	250	2	1	0	1.7041095890411		26	0	1	0	0	0	0	4	0	1	1	0	1	3	0	0	0	1	1	1	0	1
1038	40	250	2	1	0	1.7041095890411		39	0	1	0	0	0	0	20	0	1	1	0	1	3	0	0	1	1	1	1	0	1
1038	40	250	2	1	0	1.7041095890411		52	1	0	0	0	1	0	0	0	1	1	0	1	3	0	1	1	1	1	1	1	1
1038	40	250	2	1	0	1.7041095890411		65	1	1	0	0	0	0	0	0	1	1	0	1	3	0	1	0	0	1	1	1	1
1038	40	250	2	1	0	1.7041095890411		78	1	0	0	0	1	0	0	0	1	0	0	0	3	0	1	0	1	1	1	1	1
1038	40	250	2	1	0	1.7041095890411		91	1	0	0	0	1	0	0	0	0	0	1	0	3	0	1	0	1	1	1	1	1
1801	32	250	2	1	0	1.71780821917808		0	0	1	0	0	0	0	30	0	0	1	0	0	1	0	0	0	1	1	1	0	1
1801	32	250	2	1	0	1.71780821917808		4	0	1	0	0	0	0	16	0	0	1	0	0	1	0	1	0	0	1	1	0	1
1801	32	250	2	1	0	1.71780821917808		13	0	1	0	0	0	0	12	0	0	1	0	0	1	0	0	0	1	1	1	0	1
1801	32	250	2	1	0	1.71780821917808		26	0	1	0	0	0	0	12	0	0	1	0	0	1	0	1	0	1	1	1	0	1
1801	32	250	2	1	0	1.71780821917808		39	0	1	0	0	0	0	12	0	0	1	0	0	3	0	1	0	0	1	1	0	1
1801	32	250	2	1	0	1.71780821917808		52	0	1	0	0	0	0	8	0	0	1	0	0	3	0	0	0	0	0	1	0	1
1801	32	250	2	1	0	1.71780821917808		65	0	1	0	0	0	0	30	0	0	0	1	0	3	0	0	0	0	0	1	0	1
1801	32	250	2	1	0	1.71780821917808		78	0	1	0	0	0	0	4	0	0	0	1	0	3	0	0	0	0	0	1	0	1
1801	32	250	2	1	0	1.71780821917808		91	0	1	0	0	0	0	10	0	0	1	0	0	3	0	0	0	0	0	1	0	1
365	30	250	2	2	1	0.820690171420017	2	0	0	1	0	0	0	0	30	0	1	1	0	1	1	0	0	0	0	0	1	0	1
365	30	250	2	2	1	0.820690171420017	2	4	0	1	0	0	0	0	30	0	1	0	0	0	1	0	0	0	0	0	1	0	1
365	30	250	2	2	1	0.820690171420017	2	13	0	1	0	0	0	0	30	0	1	0	0	0	1	0	0	0	0	0	1	0	1
2995	26	250	2	1	0	0		0	0	1	0	0	0	0	16	0	0	1	0	0	1	1	1	1	1	1	2	0	1
757	22	250	2	2	0	0.517403997305187		0	0	1	0	0	0	0	30	0	0	1	0	0	1	0	0	0	0	0	1	0	1
757	22	250	2	2	0	0.517403997305187		4	0	1	0	0	0	0	30	0	0	1	0	0	1	1	0	0	1	1	1	0	1
757	22	250	2	2	0	0.517403997305187		13	0	1	0	0	0	0	30	0	0	1	0	0	1	0	1	1	1	1	1	0	1
757	22	250	2	2	0	0.517403997305187		26	1	1	0	0	0	0	2	0	1	1	0	1	1	0	1	0	0	1	1	0	1
3710	25	250	2	1	0	1.53424657534247		0	0	1	0	0	0	0	30	0	0	1	0	0	1	0	1	1	1	1	1	0	0
3710	25	250	2	1	0	1.53424657534247		4	0	1	0	0	0	0	30	0	1	1	0	1	1	0	1	1	1	1	1	0	0
3710	25	250	2	1	0	1.53424657534247		13	0	1	0	0	0	0	30	0	1	1	0	1	1	0	1	0	1	1	1	0	0
3710	25	250	2	1	0	1.53424657534247		26	0	1	0	0	0	0	30	0	1	1	0	1	1	0	1	0	1	1	1	0	0
3710	25	250	2	1	0	1.53424657534247		39	0	1	0	1	0	1	30	0	1	1	0	1	1	1	1	0	1	1	1	0	0
3710	25	250	2	1	0	1.53424657534247		52	0	1	0	0	0	0	2	0	1	1	0	1	1	0	1	0	1	1	1	0	0
3710	25	250	2	1	0	1.53424657534247		65	0	1	0	0	0	0	1	0	1	1	0	1	1	0	1	0	1	1	1	0	0
3710	25	250	2	1	0	1.53424657534247		78	0	1	0	0	0	0	0	0	1	1	0	1	1	0	1	0	1	1	1	0	0
1353	29	250	2	1	0	1.72328767123288		0	0	1	0	0	0	0	10	1	1	1	0	1	1	1	1	0	1	1	1	0	0
1353	29	250	2	1	0	1.72328767123288		4	0	1	0	0	0	0	2	0	1	1	0	1	1	0	1	0	1	1	1	0	0
1353	29	250	2	1	0	1.72328767123288		13	0	1	0	0	0	0	0	0	0	1	0	0	3	0	0	1	1	1	1	0	0
1353	29	250	2	1	0	1.72328767123288		26	0	0	0	0	1	0	0	0	0	1	0	0	3	0	0	1	0	1	1	1	0
1353	29	250	2	1	0	1.72328767123288		39	0	0	0	0	1	0	0	0	0	1	0	0	3	0	0	0	0	0	1	1	0
1353	29	250	2	1	0	1.72328767123288		52	0	0	0	0	1	0	0	0	0	1	0	0	3	0	1	1	1	1	1	1	1
1353	29	250	2	1	0	1.72328767123288		65	0	0	0	0	1	0	0	0	1	1	0	1	3	0	1	1	1	1	1	0	1
1353	29	250	2	1	0	1.72328767123288		78	0	0	0	0	1	0	0	0	1	1	0	1	3	0	0	0	1	1	1	1	1
1353	29	250	2	1	0	1.72328767123288		91	0	0	0	0	1	0	0	0	1	1	0	1	2	0	0	0	1	1	1	1	1
2818	32	250	2	1	0	1.71232876712329		0	0	1	0	0	0	0	12	0	1	1	0	1	3	1	1	0	1	1	2	0	1
2818	32	250	2	1	0	1.71232876712329		4	0	1	0	0	0	0	20	0	1	1	0	1	3	0	1	0	1	1	2	0	1
2818	32	250	2	1	0	1.71232876712329		13	1	1	0	0	0	0	0	0	1	1	0	1	3	0	1	0	1	1	2	0	1
2818	32	250	2	1	0	1.71232876712329		26	0	1	0	0	0	0	22	0	0	1	0	0	3	0	1	0	0	1	2	0	1
2818	32	250	2	1	0	1.71232876712329		39	1	1	0	0	0	0	0	0	1	0	0	0	3	0	0	0	1	1	2	0	1
2818	32	250	2	1	0	1.71232876712329		52	1	1	0	0	0	0	1	0	1	1	0	1	3	0	0	0	1	1	2	0	0
2818	32	250	2	1	0	1.71232876712329		65	0	0	0	0	1	0	0	0	0	0	1	0	3	0	0	0	1	1	2	0	0
2818	32	250	2	1	0	1.71232876712329		78	0	0	0	0	1	0	0	0	0	1	0	0	3	0	0	0	1	1	2	0	0
2818	32	250	2	1	0	1.71232876712329		91	0	0	0	0	1	0	0	0	0	0	1	0	3	0	0	0	1	1	2	0	0
991	29	250	2	1	0	1.71232876712329		0	0	1	0	0	0	0	16	0	1	1	0	1	3	0	1	1	1	1	1	0	1
991	29	250	2	1	0	1.71232876712329		4	0	1	0	0	0	0	9	0	1	1	0	1	3	1	1	1	1	1	1	1	1
991	29	250	2	1	0	1.71232876712329		13	0	1	0	0	0	0	18	0	0	1	0	0	3	0	1	1	1	1	1	1	1
991	29	250	2	1	0	1.71232876712329		26	0	1	0	0	0	0	30	0	0	1	0	0	2	0	0	1	1	1	1	0	1
991	29	250	2	1	0	1.71232876712329		39	0	1	0	0	0	0	30	0	1	1	0	1	3	0	1	1	1	1	1	0	1
991	29	250	2	1	0	1.71232876712329		52	0	1	0	0	0	0	30	0	1	1	0	1	2	0	1	0	0	1	1	0	1
991	29	250	2	1	0	1.71232876712329		65	0	0	0	0	1	0	0	0	1	0	0	0	2	0	0	0	0	0	1	0	1
991	29	250	2	1	0	1.71232876712329		78	0	0	0	0	1	0	0	0	1	0	0	0	2	0	0	0	0	0	1	0	1
991	29	250	2	1	0	1.71232876712329		91	0	1	0	1	0	1	12	0	1	1	0	1	2	0	0	0	0	0	1	0	0
3353	33	250	1	1	0	1.71780821917808		0	0	1	0	0	0	0	30	0	1	1	0	1	1	1	1	1	1	1	1	0	1
3353	33	250	1	1	0	1.71780821917808		4	0	1	0	0	0	0	30	0	1	0	0	0	1	0	1	1	1	1	1	0	1
3353	33	250	1	1	0	1.71780821917808		13	0	1	0	0	0	0	30	0	1	0	0	0	1	0	1	1	1	1	1	0	1
3353	33	250	1	1	0	1.71780821917808		26	1	1	0	0	0	0	30	0	1	0	0	0	1	1	1	1	1	1	1	0	1
3353	33	250	1	1	0	1.71780821917808		39	0	1	0	0	0	0	30	0	1	1	0	1	1	0	1	0	1	1	1	0	1
3353	33	250	1	1	0	1.71780821917808		52	0	1	0	0	0	0	30	0	1	1	0	1	1	0	1	1	1	1	1	0	1
3353	33	250	1	1	0	1.71780821917808		65	0	1	0	0	0	0	30	0	1	0	0	0	1	0	1	0	1	1	1	0	1
3353	33	250	1	1	0	1.71780821917808		78	0	1	0	0	0	0	30	0	1	0	0	0	1	0	0	0	1	1	1	0	1
3353	33	250	1	1	0	1.71780821917808		91	0	1	0	0	0	0	30	0	1	1	0	1	1	0	0	0	0	0	1	0	1
3530	27	250	2	1	0	1.2250093569878		0	0	1	0	0	0	0	30	0	1	0	0	0	1	0	1	0	1	1	1	0	1
3530	27	250	2	1	0	1.2250093569878		4	0	1	0	0	0	0	30	0	1	1	0	1	1	0	0	0	1	1	1	0	1
3530	27	250	2	1	0	1.2250093569878		13	0	1	0	0	0	0	30	0	1	0	0	0	1	0	0	0	1	1	1	0	1
3530	27	250	2	1	0	1.2250093569878		26	0	1	0	0	0	0	30	0	0	1	0	0	1	0	0	0	1	1	1	0	1
3530	27	250	2	1	0	1.2250093569878		39	0	1	0	0	0	0	30	0	1	1	0	1	1	0	0	0	1	1	1	0	1
3530	27	250	2	1	0	1.2250093569878		52	0	1	0	0	0	0	16	0	1	1	0	1	1	0	0	0	1	1	1	0	1
3530	27	250	2	1	0	1.2250093569878		65	0	0	0	0	1	0	0	0	1	1	0	1	1	0	0	0	1	1	1	0	1
3107	35	250	2	2	0	1.73150684931507		0	0	1	0	0	0	0	30	0	0	1	0	0	1	0	1	1	1	1	1	0	1
3107	35	250	2	2	0	1.73150684931507		4	0	1	0	0	0	0	30	0	1	0	0	0	1	0	1	0	1	1	1	0	1
3107	35	250	2	2	0	1.73150684931507		13	0	1	0	0	0	0	30	0	0	1	0	0	1	1	0	0	0	0	1	0	1
3107	35	250	2	2	0	1.73150684931507		26	0	1	0	0	0	0	30	0	0	0	1	0	3	0	1	1	1	1	1	0	1
3107	35	250	2	2	0	1.73150684931507		39	0	1	0	0	0	0	30	0	0	0	1	0	3	0	1	1	1	1	1	1	1
3107	35	250	2	2	0	1.73150684931507		52	0	1	0	0	0	0	30	0	0	1	0	0	3	0	1	1	1	1	1	1	1
3107	35	250	2	2	0	1.73150684931507		65	0	1	0	0	0	0	1	0	0	1	0	0	3	0	0	0	0	0	1	1	1
3107	35	250	2	2	0	1.73150684931507		78	0	1	0	0	0	0	12	0	1	1	0	1	3	0	0	0	0	0	1	1	1
3107	35	250	2	2	0	1.73150684931507		91	0	1	0	0	0	0	25	0	1	1	0	1	2	0	1	0	1	1	1	0	1
2719	34	250	2	2	0	1.17871846695112		0	0	1	0	0	0	0	4	0	0	1	0	0	3	0	0	1	1	1	1	0	1
2719	34	250	2	2	0	1.17871846695112		4	0	0	0	0	1	0	0	0	0	0	1	0	3	0	0	0	0	0	1	0	1
2719	34	250	2	2	0	1.17871846695112		13	0	0	0	0	1	0	0	0	0	0	1	0	3	1	1	0	0	1	1	0	1
2719	34	250	2	2	0	1.17871846695112		26	0	0	0	0	1	0	0	0	0	0	1	0	3	1	1	0	0	1	1	0	1
2719	34	250	2	2	0	1.17871846695112		39	0	0	0	0	1	0	0	0	0	0	1	0	3	0	0	0	0	0	1	1	1
2719	34	250	2	2	0	1.17871846695112		52	0	0	0	0	1	0	0	0	0	0	1	0	3	0	0	0	0	0	1	1	1
2719	34	250	2	2	0	1.17871846695112		65	0	0	0	0	1	0	0	0	0	0	1	0	3	0	0	0	0	0	1	1	1
3234	35	250	2	1	0	1.71232876712329		0	0	1	0	0	0	0	10	0	1	1	0	1	2	0	1	1	1	1	1	0	0
3234	35	250	2	1	0	1.71232876712329		4	0	1	0	0	0	0	12	0	1	1	0	1	2	1	1	1	1	1	1	0	0
3234	35	250	2	1	0	1.71232876712329		13	0	1	0	0	0	0	7	0	1	1	0	1	2	0	1	0	1	1	1	0	0
3234	35	250	2	1	0	1.71232876712329		26	0	1	0	0	0	0	16	0	1	1	0	1	2	0	1	1	1	1	1	0	0
3234	35	250	2	1	0	1.71232876712329		39	0	1	0	0	0	0	5	0	0	1	0	0	3	0	0	1	1	1	1	1	0
3234	35	250	2	1	0	1.71232876712329		52	0	0	0	0	1	0	0	0	0	1	0	0	3	0	1	0	1	1	1	1	1
3234	35	250	2	1	0	1.71232876712329		65	0	0	0	0	1	0	0	0	1	0	0	0	3	0	1	1	1	1	1	0	1
3234	35	250	2	1	0	1.71232876712329		78	0	0	0	0	1	0	0	0	0	0	1	0	3	0	1	0	0	1	1	0	1
3234	35	250	2	1	0	1.71232876712329		91	0	0	0	0	1	0	0	0	0	0	1	0	3	0	1	0	1	1	1	1	1
2697	38	250	2	2	1	1.71232876712329	1	0	0	1	0	0	0	0	8	0	0	1	0	0	1	1	1	1	1	1	1	0	0
2697	38	250	2	2	1	1.71232876712329	1	4	0	1	0	0	0	0	1	0	0	1	0	0	1	0	0	1	1	1	1	0	0
2697	38	250	2	2	1	1.71232876712329	1	13	0	0	0	0	1	0	0	0	0	1	0	0	3	0	0	0	0	0	1	0	0
2697	38	250	2	2	1	1.71232876712329	1	26	0	0	0	0	1	0	0	0	0	1	0	0	3	0	0	0	1	1	1	0	0
2697	38	250	2	2	1	1.71232876712329	1	39	0	0	0	0	1	0	0	0	0	1	0	0	3	0	0	0	0	0	1	0	0
2697	38	250	2	2	1	1.71232876712329	1	52	0	0	0	0	1	0	0	0	0	0	1	0	3	0	0	0	0	0	1	0	0
2697	38	250	2	2	1	1.71232876712329	1	65	0	0	0	0	1	0	0	0	0	0	1	0	3	0	0	0	0	0	1	0	0
1998	25	250	2	1	0	1.69315068493151		0	0	1	0	0	0	0	16	0	1	1	0	1	1	1	1	1	1	1	1	0	0
1998	25	250	2	1	0	1.69315068493151		4	0	1	0	0	0	0	12	1	1	1	0	1	1	0	1	1	1	1	1	0	0
1998	25	250	2	1	0	1.69315068493151		13	0	1	0	0	0	0	0	0	1	1	0	1	1	0	1	1	1	1	1	0	0
1998	25	250	2	1	0	1.69315068493151		26	0	0	0	0	1	0	0	0	1	0	0	0	1	1	1	1	1	1	1	0	0
1998	25	250	2	1	0	1.69315068493151		39	0	0	0	0	1	0	0	0	0	0	1	0	1	0	1	1	1	1	1	0	0
1998	25	250	2	1	0	1.69315068493151		52	0	0	0	0	1	0	0	0	1	0	0	0	1	0	1	1	1	1	1	0	0
1998	25	250	2	1	0	1.69315068493151		65	0	0	0	0	1	0	0	0	1	0	0	0	1	0	1	1	1	1	1	0	0
1998	25	250	2	1	0	1.69315068493151		78	0	0	0	0	1	0	0	0	1	0	0	0	1	0	1	0	1	1	1	0	0
1998	25	250	2	1	0	1.69315068493151		91	0	0	0	0	1	0	0	0	0	0	1	0	1	0	0	0	0	0	1	0	0
2559	37	250	2	1	0	0.935129874990643		0	0	1	0	0	0	0	30	0	1	1	0	1	2	0	1	1	1	1	2	0	0
2559	37	250	2	1	0	0.935129874990643		4	0	1	0	0	0	0	30	0	1	1	0	1	2	0	0	1	1	1	2	0	0
2559	37	250	2	1	0	0.935129874990643		13	0	1	0	0	0	0	30	0	1	1	0	1	2	0	1	0	1	1	2	0	0
2559	37	250	2	1	0	0.935129874990643		26	0	1	0	0	0	0	30	0	1	1	0	1	2	0	1	0	1	1	2	0	0
2559	37	250	2	1	0	0.935129874990643		39	0	1	0	0	0	0	30	0	1	1	0	1	3	0	1	0	0	1	2	0	0
2559	37	250	2	1	0	0.935129874990643		52	0	1	0	0	0	0	30	0	1	1	0	1	2	0	1	0	1	1	2	0	0
3310	41	250	2	1	1	0.724852159592784	1	0	0	1	0	0	0	0	30	0	1	1	0	1	3	0	1	0	1	1	1	0	0
3310	41	250	2	1	1	0.724852159592784	1	4	0	1	0	0	0	0	0	0	0	0	1	0	3	0	0	0	0	0	1	0	0
3310	41	250	2	1	1	0.724852159592784	1	13	0	1	0	0	0	0	8	0	0	1	0	0	3	0	0	0	1	1	1	0	0
3310	41	250	2	1	1	0.724852159592784	1	26	0	1	0	0	0	0	2	0	0	1	0	0	3	0	0	0	1	1	1	0	0
331	37	250	2	1	0	1.72876712328767		0	0	1	0	0	0	0	20	0	0	0	1	0	1	1	1	1	1	1	1	0	0
331	37	250	2	1	0	1.72876712328767		4	0	1	0	0	0	0	12	0	0	0	1	0	3	0	1	0	1	1	1	0	0
331	37	250	2	1	0	1.72876712328767		13	1	1	0	0	0	0	16	0	0	1	0	0	3	0	1	0	1	1	1	0	0
331	37	250	2	1	0	1.72876712328767		26	0	1	0	0	0	0	4	0	1	0	0	0	3	0	1	1	1	1	1	1	1
331	37	250	2	1	0	1.72876712328767		39	0	0	0	0	1	0	0	0	0	0	1	0	3	0	1	0	1	1	1	1	1
331	37	250	2	1	0	1.72876712328767		52	0	0	0	0	1	0	0	0	0	0	1	0	3	0	1	0	1	1	1	1	1
331	37	250	2	1	0	1.72876712328767		65	0	0	0	0	1	0	0	0	0	0	1	0	3	1	1	0	1	1	1	1	1
331	37	250	2	1	0	1.72876712328767		78	0	0	0	0	1	0	0	0	0	0	1	0	3	0	1	0	1	1	1	1	1
331	37	250	2	1	0	1.72876712328767		91	0	0	0	0	1	0	0	0	0	0	1	0	3	0	1	0	1	1	1	1	1
3639	27	250	2	1	1	0.782079496968336	1	0	0	1	0	0	0	0	30	0	1	1	0	1	1	0	1	1	1	1	2	0	0
3639	27	250	2	1	1	0.782079496968336	1	4	0	1	0	0	0	0	30	0	1	1	0	1	1	0	1	1	1	1	2	0	0
3639	27	250	2	1	1	0.782079496968336	1	13	0	1	0	0	0	0	30	0	0	1	0	0	1	0	1	1	1	1	2	0	0
3639	27	250	2	1	1	0.782079496968336	1	26	0	1	0	0	0	0	30	0	1	1	0	1	1	0	1	1	1	1	2	0	0
2399	29	250	2	1	0	1.7041095890411		0	1	1	0	0	0	0	30	0	1	1	0	1	1	1	1	0	0	1	2	0	1
2399	29	250	2	1	0	1.7041095890411		4	1	1	0	0	0	0	30	0	1	1	0	1	1	0	1	0	1	1	2	0	1
2399	29	250	2	1	0	1.7041095890411		13	0	1	0	0	0	0	28	0	1	1	0	1	1	0	1	0	1	1	2	0	1
2399	29	250	2	1	0	1.7041095890411		26	1	1	0	0	0	0	30	0	1	1	0	1	1	0	1	0	0	1	2	0	1
2399	29	250	2	1	0	1.7041095890411		39	1	1	0	0	0	0	30	0	1	1	0	1	1	0	1	1	1	1	2	0	1
2399	29	250	2	1	0	1.7041095890411		52	1	1	0	0	0	0	30	0	1	1	0	1	1	0	0	0	0	0	2	0	1
2399	29	250	2	1	0	1.7041095890411		65	1	1	0	0	0	0	30	0	1	1	0	1	1	0	0	0	0	0	2	0	1
2399	29	250	2	1	0	1.7041095890411		78	1	1	0	0	0	0	30	0	1	1	0	1	1	0	1	0	1	1	2	0	1
2399	29	250	2	1	0	1.7041095890411		91	1	1	0	0	0	0	30	0	1	1	0	1	1	0	0	0	1	1	2	0	1
1414	35	250	2	1	0	1.68767123287671		0	0	1	0	0	0	0	2	0	1	1	0	1	1	0	1	0	1	1	2	0	0
1414	35	250	2	1	0	1.68767123287671		4	0	1	0	0	0	0	30	0	1	1	0	1	1	0	1	1	1	1	2	0	0
1414	35	250	2	1	0	1.68767123287671		13	0	1	0	0	0	0	30	0	0	1	0	0	1	0	1	1	1	1	2	0	0
1414	35	250	2	1	0	1.68767123287671		26	0	1	0	0	0	0	2	0	0	1	0	0	1	0	1	1	1	1	2	0	0
1414	35	250	2	1	0	1.68767123287671		39	0	0	0	0	1	0	0	0	1	0	0	0	1	0	1	0	1	1	2	0	0
1414	35	250	2	1	0	1.68767123287671		52	0	0	0	0	1	0	0	0	1	0	0	0	1	0	1	0	1	1	2	0	0
1414	35	250	2	1	0	1.68767123287671		65	0	0	0	0	1	0	0	0	1	0	0	0	1	0	1	0	1	1	2	0	0
1414	35	250	2	1	0	1.68767123287671		78	0	0	0	0	1	0	0	0	1	0	0	0	1	0	1	0	1	1	2	0	0
1414	35	250	2	1	0	1.68767123287671		91	0	0	0	0	1	0	0	0	0	0	1	0	3	0	1	0	1	1	2	0	0
1923	39	250	2	2	1	0.145205479452055	4	0	0	1	0	0	0	0	30	0	1	0	0	0	1	1	1	1	1	1	2	0	1
1923	39	250	2	2	1	0.145205479452055	4	4	0	1	0	0	0	0	30	0	1	1	0	1	1	0	1	1	1	1	2	0	1
1821	42	250	2	1	0	1.36438356164384		0	0	1	0	0	0	0	9	0	1	1	0	1	3	0	1	1	1	1	1	0	1
1821	42	250	2	1	0	1.36438356164384		4	0	1	0	0	0	0	8	0	0	1	0	0	3	0	1	1	1	1	1	0	1
1821	42	250	2	1	0	1.36438356164384		13	0	1	0	0	0	0	0	0	0	1	0	0	3	0	1	1	1	1	1	0	1
1821	42	250	2	1	0	1.36438356164384		26	0	1	0	0	0	0	0	0	0	0	1	0	3	0	0	1	1	1	1	0	1
1821	42	250	2	1	0	1.36438356164384		39	0	1	0	0	0	0	0	0	0	0	1	0	3	0	0	1	1	1	1	0	1
1821	42	250	2	1	0	1.36438356164384		52	0	1	0	0	0	0	0	0	0	0	1	0	3	0	0	1	1	1	1	0	1
1821	42	250	2	1	0	1.36438356164384		65	0	0	0	0	1	0	0	0	0	0	1	0	3	0	0	0	1	1	1	0	1
1149	29	250	2	1	1	1.26575342465753	4	0	0	1	0	0	0	0	30	0	1	1	0	1	1	0	1	1	1	1	1	0	1
1149	29	250	2	1	1	1.26575342465753	4	4	0	1	0	0	0	0	30	0	0	1	0	0	3	0	1	1	1	1	1	0	1
1149	29	250	2	1	1	1.26575342465753	4	13	0	1	0	0	0	0	30	0	0	1	0	0	3	1	1	1	1	1	1	0	1
1149	29	250	2	1	1	1.26575342465753	4	26	0	1	0	0	0	0	30	0	1	1	0	1	3	0	1	1	1	1	1	1	1
1149	29	250	2	1	1	1.26575342465753	4	39	0	1	0	0	0	0	2	0	1	0	0	0	3	0	1	1	1	1	1	1	1
1149	29	250	2	1	1	1.26575342465753	4	52	0	1	0	0	0	0	2	0	1	1	0	1	3	0	1	1	1	1	1	1	1
1562	34	250	2	2	0	1.4986301369863		0	0	1	0	0	0	0	30	0	1	1	0	1	3	0	0	1	1	1	1	0	1
1562	34	250	2	2	0	1.4986301369863		4	0	1	0	0	0	0	3	0	1	1	0	1	2	0	0	1	1	1	1	0	1
1562	34	250	2	2	0	1.4986301369863		13	0	1	0	0	0	0	30	0	0	1	0	0	2	0	1	1	1	1	1	0	1
1562	34	250	2	2	0	1.4986301369863		26	0	1	0	0	0	0	10	0	1	0	0	0	2	0	1	1	1	1	1	0	1
1562	34	250	2	2	0	1.4986301369863		39	0	1	0	0	0	0	1	0	1	1	0	1	2	0	0	1	1	1	1	0	1
1562	34	250	2	2	0	1.4986301369863		52	0	0	0	0	1	0	0	0	1	1	0	1	2	0	0	1	1	1	1	0	1
1562	34	250	2	2	0	1.4986301369863		65	0	0	0	0	1	0	0	0	1	1	0	1	2	0	0	1	1	1	1	0	1
1562	34	250	2	2	0	1.4986301369863		78	0	0	0	0	1	0	0	0	1	1	0	1	2	0	0	0	1	1	1	0	1
2010	31	250	1	1	0	1.7013698630137		0	0	1	0	0	0	0	4	0	1	1	0	1	3	1	1	1	1	1	1	0	0
2010	31	250	1	1	0	1.7013698630137		4	0	1	0	0	0	0	30	0	1	1	0	1	3	0	1	0	1	1	1	1	0
2010	31	250	1	1	0	1.7013698630137		13	0	1	0	0	0	0	30	0	0	1	0	0	3	1	1	0	1	1	1	0	0
2010	31	250	1	1	0	1.7013698630137		26	0	1	0	0	0	0	0	0	1	0	0	0	3	0	1	0	1	1	1	0	0
2010	31	250	1	1	0	1.7013698630137		39	0	1	0	0	0	0	1	0	1	1	0	1	3	0	1	0	1	1	1	0	0
2010	31	250	1	1	0	1.7013698630137		52	0	1	0	0	0	0	2	0	1	1	0	1	3	0	1	0	1	1	1	0	0
2010	31	250	1	1	0	1.7013698630137		65	0	1	0	0	0	0	1	0	1	1	0	1	3	0	1	0	1	1	1	0	0
2010	31	250	1	1	0	1.7013698630137		78	0	1	0	0	0	0	1	0	1	1	0	1	3	0	1	0	1	1	1	0	0
2010	31	250	1	1	0	1.7013698630137		91	0	1	0	0	0	0	4	0	1	1	0	1	3	0	1	0	1	1	1	0	1
3450	33	250	2	1	1	1.48219178082192	4	0	0	1	0	0	0	0	30	0	1	1	0	1	3	0	1	0	1	1	1	0	1
3450	33	250	2	1	1	1.48219178082192	4	4	0	1	0	0	0	0	30	0	1	1	0	1	3	0	1	1	1	1	1	0	1
3450	33	250	2	1	1	1.48219178082192	4	13	0	1	0	0	0	0	30	0	0	1	0	0	3	0	0	0	1	1	1	0	1
3450	33	250	2	1	1	1.48219178082192	4	26	0	1	0	0	0	0	30	0	1	1	0	1	3	0	1	0	1	1	1	0	1
3450	33	250	2	1	1	1.48219178082192	4	39	1	1	0	0	0	0	30	0	1	1	0	1	3	0	0	0	1	1	1	0	1
3450	33	250	2	1	1	1.48219178082192	4	52	0	1	0	0	0	0	16	0	1	1	0	1	3	0	0	0	1	1	1	0	0
3450	33	250	2	1	1	1.48219178082192	4	65	1	0	0	0	1	0	0	0	1	1	0	1	2	0	0	0	1	1	1	0	0
384	32	250	2	1	0	1.6958904109589		0	0	1	0	0	0	0	8	0	1	1	0	1	1	0	0	1	1	1	2	0	1
384	32	250	2	1	0	1.6958904109589		4	0	1	0	0	0	0	4	0	1	1	0	1	1	0	0	1	1	1	2	0	1
384	32	250	2	1	0	1.6958904109589		13	0	1	0	0	0	0	8	0	1	1	0	1	1	0	0	1	1	1	2	0	1
384	32	250	2	1	0	1.6958904109589		26	1	1	0	0	0	0	0	0	0	1	0	0	1	0	0	0	1	1	2	0	1
384	32	250	2	1	0	1.6958904109589		39	0	1	0	0	0	0	0	0	0	1	0	0	1	0	0	1	1	1	2	0	1
384	32	250	2	1	0	1.6958904109589		52	0	0	0	0	1	0	0	0	0	1	0	0	1	0	0	1	1	1	2	0	1
384	32	250	2	1	0	1.6958904109589		65	0	1	0	1	0	1	1	0	0	1	0	0	1	0	0	1	1	1	2	0	1
384	32	250	2	1	0	1.6958904109589		78	0	1	0	0	0	0	8	0	1	1	0	1	1	0	0	0	0	0	2	0	1
384	32	250	2	1	0	1.6958904109589		91	0	1	0	1	0	1	20	0	1	1	0	1	3	0	0	0	0	0	2	1	1
19	25	250	2	1	0	1.67945205479452		0	0	1	0	0	0	0	30	0	1	1	0	1	1	0	0	1	1	1	2	0	1
19	25	250	2	1	0	1.67945205479452		4	1	1	0	0	0	0	30	0	1	0	0	0	1	0	1	1	1	1	2	0	1
19	25	250	2	1	0	1.67945205479452		13	0	1	0	0	0	0	30	0	1	0	0	0	1	0	1	0	1	1	2	0	1
19	25	250	2	1	0	1.67945205479452		26	0	1	0	0	0	0	30	0	1	1	0	1	1	0	0	1	1	1	2	0	1
19	25	250	2	1	0	1.67945205479452		39	0	1	0	0	0	0	30	0	1	1	0	1	3	0	1	1	1	1	2	1	1
19	25	250	2	1	0	1.67945205479452		52	0	1	0	0	0	0	30	0	1	1	0	1	3	0	1	1	1	1	2	1	1
19	25	250	2	1	0	1.67945205479452		65	0	1	0	0	0	0	1	0	1	1	0	1	2	0	0	0	0	0	2	1	1
19	25	250	2	1	0	1.67945205479452		78	0	1	0	0	0	0	16	0	1	0	0	0	2	1	1	0	1	1	2	0	1
19	25	250	2	1	0	1.67945205479452		91	0	0	0	0	1	0	0	0	1	0	0	0	3	0	1	0	1	1	2	0	1
2308	33	250	2	1	1	1.40821917808219	1	0	0	1	0	0	0	0	30	0	0	0	1	0	1	0	1	1	1	1	2	0	0
2308	33	250	2	1	1	1.40821917808219	1	4	0	1	0	0	0	0	30	1	1	0	0	1	1	0	1	1	1	1	2	0	0
2308	33	250	2	1	1	1.40821917808219	1	13	0	1	0	0	0	0	30	0	1	0	0	0	1	0	1	1	1	1	2	0	0
2308	33	250	2	1	1	1.40821917808219	1	26	0	1	1	0	0	1	0	0	1	1	0	1	1	0	1	1	1	1	2	0	0
2308	33	250	2	1	1	1.40821917808219	1	39	0	1	0	0	0	0	14	0	1	1	0	1	1	0	1	1	1	1	2	0	0
2308	33	250	2	1	1	1.40821917808219	1	52	0	0	0	0	1	0	0	0	0	0	1	0	1	0	0	0	1	1	2	0	0
2308	33	250	2	1	1	1.40821917808219	1	65	0	0	0	0	1	0	0	0	0	0	1	0	1	0	1	1	1	1	2	0	0
1883	34	250	2	1	1	0.672789879481997	4	0	0	1	0	0	0	0	30	0	0	0	1	0	1	0	1	1	1	1	2	0	0
1883	34	250	2	1	1	0.672789879481997	4	4	0	1	0	0	0	0	16	0	0	0	1	0	1	0	1	1	1	1	2	0	0
1883	34	250	2	1	1	0.672789879481997	4	13	0	1	0	0	0	0	30	0	0	0	1	0	1	0	1	1	1	1	2	0	0
1883	34	250	2	1	1	0.672789879481997	4	26	0	0	0	0	1	0	0	0	0	0	1	0	1	0	1	0	1	1	2	0	0
3396	36	250	2	1	1	0.377685455498166	2	0	0	1	0	0	0	0	16	0	0	1	0	0	1	0	1	1	1	1	1	0	0
3396	36	250	2	1	1	0.377685455498166	2	4	0	1	0	0	0	0	15	0	0	1	0	0	1	0	1	0	1	1	1	0	0
3396	36	250	2	1	1	0.377685455498166	2	13	0	1	0	0	0	0	12	0	0	1	0	0	3	0	0	0	1	1	1	1	0
2825	35	250	2	2	0	1.46849315068493		0	0	1	0	0	0	0	7	0	1	1	0	1	1	0	1	1	1	1	2	0	0
2825	35	250	2	2	0	1.46849315068493		4	0	1	0	0	0	0	8	0	1	1	0	1	1	0	1	1	1	1	2	0	0
2825	35	250	2	2	0	1.46849315068493		13	0	1	0	0	0	0	0	0	0	1	0	0	1	1	1	1	1	1	1	0	0
2825	35	250	2	2	0	1.46849315068493		26	0	1	0	0	0	0	0	0	0	1	0	0	3	0	1	1	1	1	1	1	1
2825	35	250	2	2	0	1.46849315068493		39	0	0	0	0	1	0	0	0	0	1	0	0	3	0	1	1	1	1	1	1	1
2825	35	250	2	2	0	1.46849315068493		52	0	0	0	0	1	0	0	0	0	0	1	0	3	0	0	0	1	1	1	1	1
2825	35	250	2	2	0	1.46849315068493		65	0	0	0	0	1	0	0	0	0	0	1	0	3	0	0	0	1	1	1	1	1
2825	35	250	2	2	0	1.46849315068493		78	0	0	0	0	1	0	0	0	0	0	1	0	3	0	0	0	1	1	1	1	1
2113	32	250	1	1	0	1.52602739726027		0	0	1	0	0	0	0	30	0	1	1	0	1	1	0	0	1	1	1	1	0	0
2113	32	250	1	1	0	1.52602739726027		4	0	1	0	0	0	0	30	0	1	1	0	1	1	0	0	1	1	1	1	0	0
2113	32	250	1	1	0	1.52602739726027		13	0	1	0	0	0	0	30	0	0	1	0	0	1	0	0	1	1	1	1	0	0
2113	32	250	1	1	0	1.52602739726027		26	0	1	0	0	0	0	30	0	1	1	0	1	1	0	0	1	1	1	1	0	1
2113	32	250	1	1	0	1.52602739726027		39	0	1	0	1	0	1	30	0	1	1	0	1	1	0	0	1	1	1	1	0	1
2113	32	250	1	1	0	1.52602739726027		52	0	1	0	1	0	1	13	0	1	1	0	1	1	0	0	0	0	0	1	0	0
2113	32	250	1	1	0	1.52602739726027		65	0	1	0	1	0	1	15	0	0	1	0	0	3	0	0	0	0	0	1	1	0
2113	32	250	1	1	0	1.52602739726027		78	0	1	0	1	0	1	20	0	1	1	0	1	3	0	0	0	0	0	1	1	1
1484	45	250	2	1	1	0.418534321431245	2	0	0	1	0	0	0	0	30	0	1	0	0	0	1	0	0	0	1	1	1	0	1
1484	45	250	2	1	1	0.418534321431245	2	4	0	1	0	0	0	0	30	0	1	0	0	0	1	0	0	0	0	0	1	0	1
2157	26	250	2	1	0	1.47397260273973		0	1	1	0	0	0	0	30	0	1	1	0	1	1	0	0	1	1	1	2	0	1
2157	26	250	2	1	0	1.47397260273973		4	0	1	0	0	0	0	30	0	1	1	0	1	1	0	0	0	1	1	2	0	1
2157	26	250	2	1	0	1.47397260273973		13	1	1	0	0	0	0	30	0	0	1	0	0	1	0	0	0	1	1	2	0	1
2157	26	250	2	1	0	1.47397260273973		26	1	1	0	0	0	0	4	0	0	1	0	0	1	1	0	0	1	1	2	0	1
2157	26	250	2	1	0	1.47397260273973		39	1	1	0	0	0	0	30	0	1	1	0	1	1	0	0	1	1	1	2	0	1
2157	26	250	2	1	0	1.47397260273973		52	1	1	0	0	0	0	0	0	1	1	0	1	1	0	0	1	1	1	2	0	1
2157	26	250	2	1	0	1.47397260273973		65	1	0	0	0	1	0	0	0	1	1	0	1	1	0	0	1	1	1	2	0	1
2157	26	250	2	1	0	1.47397260273973		78	1	1	0	0	0	0	0	0	1	1	0	1	1	0	0	1	1	1	2	0	1
341	41	250	2	2	0	1.49041095890411		0	0	1	0	0	0	0	12	0	1	1	0	1	3	0	0	0	0	0	1	0	0
341	41	250	2	2	0	1.49041095890411		4	0	1	0	0	0	0	16	0	1	1	0	1	3	0	1	1	1	1	1	0	0
341	41	250	2	2	0	1.49041095890411		13	0	1	0	0	0	0	1	0	1	1	0	1	3	0	1	1	1	1	1	0	0
341	41	250	2	2	0	1.49041095890411		26	0	0	0	0	1	0	0	0	0	1	0	0	3	0	0	0	0	0	1	0	0
341	41	250	2	2	0	1.49041095890411		39	0	1	0	0	0	0	1	0	1	1	0	1	3	0	1	0	1	1	1	0	0
341	41	250	2	2	0	1.49041095890411		52	0	0	0	0	1	0	0	0	0	1	0	0	3	0	1	0	1	1	1	0	0
341	41	250	2	2	0	1.49041095890411		65	0	0	0	0	1	0	0	0	0	0	1	0	3	0	1	1	0	1	1	0	0
341	41	250	2	2	0	1.49041095890411		78	0	0	0	0	1	0	0	0	0	1	0	0	3	0	1	1	0	1	1	0	0
1242	32	250	2	2	1	0.429568081443222	1	0	0	1	0	0	0	0	30	0	0	1	0	0	1	0	1	0	1	1	1	0	0
659	33	250	2	1	0	1.44931506849315		0	0	1	0	0	0	0	16	0	0	1	0	0	1	0	1	0	1	1	1	0	1
659	33	250	2	1	0	1.44931506849315		4	0	1	0	0	0	0	3	0	0	1	0	0	1	0	1	0	1	1	1	0	1
659	33	250	2	1	0	1.44931506849315		13	0	1	0	0	0	0	1	0	0	1	0	0	3	0	1	1	1	1	1	0	1
659	33	250	2	1	0	1.44931506849315		26	0	0	0	0	1	0	0	0	0	1	0	0	3	0	1	1	0	1	1	1	1
659	33	250	2	1	0	1.44931506849315		39	0	1	0	0	0	0	4	0	0	1	0	0	3	0	0	0	0	0	1	1	1
659	33	250	2	1	0	1.44931506849315		52	0	0	0	0	1	0	0	0	0	0	1	0	3	0	0	0	0	0	1	1	1
659	33	250	2	1	0	1.44931506849315		65	0	0	0	0	1	0	0	0	0	0	1	0	3	0	0	0	0	0	1	1	1
659	33	250	2	1	0	1.44931506849315		78	0	0	0	0	1	0	0	0	0	0	1	0	2	0	1	0	0	1	1	1	1
1744	19	250	2	1	1	0.204918032786885	4	0	0	1	0	0	0	0	4	0	1	0	0	0	1	0	0	0	0	0	2	0	0
1744	19	250	2	1	1	0.204918032786885	4	4	0	1	0	0	0	0	20	0	1	1	0	1	1	1	0	0	0	0	2	0	0
330	34	250	2	1	0	1.46575342465753		0	0	1	0	0	0	0	8	0	1	1	0	1	3	0	1	1	0	1	1	0	0
330	34	250	2	1	0	1.46575342465753		4	0	1	0	0	0	0	10	0	0	1	0	0	3	0	1	1	1	1	1	0	0
330	34	250	2	1	0	1.46575342465753		13	0	1	0	0	0	0	8	0	0	1	0	0	3	0	1	0	0	1	1	0	0
330	34	250	2	1	0	1.46575342465753		26	0	1	0	0	0	0	0	0	0	1	0	0	3	0	1	1	1	1	1	0	0
330	34	250	2	1	0	1.46575342465753		39	0	1	0	0	0	0	0	0	1	0	0	0	3	0	1	0	1	1	1	0	0
330	34	250	2	1	0	1.46575342465753		52	0	0	0	0	1	0	0	0	1	1	0	1	3	0	0	1	0	1	1	0	0
330	34	250	2	1	0	1.46575342465753		65	0	0	0	0	1	0	0	0	1	1	0	1	3	0	1	0	0	1	1	0	0
330	34	250	2	1	0	1.46575342465753		78	0	0	0	0	1	0	0	0	1	1	0	1	3	0	0	0	0	0	1	1	0
3267	39	250	2	1	0	1.45479452054795		0	0	1	0	0	0	0	30	0	0	1	0	0	2	0	0	1	1	1	2	0	1
3267	39	250	2	1	0	1.45479452054795		4	0	1	0	0	0	0	10	0	0	1	0	0	2	0	0	0	1	1	2	0	1
3267	39	250	2	1	0	1.45479452054795		13	0	1	0	0	0	0	12	0	0	1	0	0	3	0	0	0	1	1	2	1	1
3267	39	250	2	1	0	1.45479452054795		26	0	1	0	0	0	0	0	0	0	0	1	0	3	0	0	0	1	1	2	1	1
3267	39	250	2	1	0	1.45479452054795		39	0	1	0	0	0	0	2	0	0	1	0	0	3	0	0	0	1	1	2	1	1
3267	39	250	2	1	0	1.45479452054795		52	0	1	0	0	0	0	0	0	0	1	0	0	3	0	0	0	1	1	2	1	1
3267	39	250	2	1	0	1.45479452054795		65	0	0	0	0	1	0	0	0	0	0	1	0	3	0	0	0	0	0	2	1	1
3267	39	250	2	1	0	1.45479452054795		78	0	1	0	0	0	0	0	0	0	1	0	0	3	0	0	0	0	0	2	1	1
3023	45	250	2	1	0	1.54246575342466		0	0	1	0	0	0	0	30	0	1	1	0	1	1	0	0	0	1	1	2	0	1
3023	45	250	2	1	0	1.54246575342466		4	0	1	0	0	0	0	30	0	1	1	0	1	1	0	0	0	1	1	2	0	1
3023	45	250	2	1	0	1.54246575342466		13	0	1	0	0	0	0	8	0	1	1	0	1	1	0	0	0	0	0	2	0	1
3023	45	250	2	1	0	1.54246575342466		26	0	1	0	0	0	0	2	0	1	1	0	1	1	0	0	0	0	0	2	0	1
3023	45	250	2	1	0	1.54246575342466		39	0	1	0	0	0	0	20	0	1	1	0	1	1	0	0	0	0	0	2	0	1
3023	45	250	2	1	0	1.54246575342466		52	0	1	0	0	0	0	2	0	1	0	0	0	3	0	0	0	0	0	2	0	1
3023	45	250	2	1	0	1.54246575342466		65	0	1	0	1	0	1	5	0	1	0	0	0	3	0	0	0	0	0	2	0	1
3023	45	250	2	1	0	1.54246575342466		78	0	1	0	1	0	1	0	0	1	0	0	0	3	0	0	1	1	1	2	1	1
769	35	250	1	1	0	0.568306010928962		0	0	1	0	0	0	0	12	0	1	1	0	1	2	1	0	0	1	1	2	0	0
769	35	250	1	1	0	0.568306010928962		4	1	1	0	1	0	1	30	0	1	0	0	0	3	0	0	0	0	0	2	0	0
769	35	250	1	1	0	0.568306010928962		13	1	1	0	0	0	0	30	0	1	1	0	1	3	1	0	0	0	0	2	0	0
769	35	250	1	1	0	0.568306010928962		26	0	1	0	0	0	0	30	0	1	1	0	1	3	0	0	0	1	1	2	0	0
3313	46	250	2	1	0	1.47671232876712		0	0	1	0	0	0	0	30	0	0	1	0	0	2	0	0	0	1	1	2	0	1
3313	46	250	2	1	0	1.47671232876712		4	0	1	0	0	0	0	30	0	0	1	0	0	2	0	0	0	0	0	2	0	1
3313	46	250	2	1	0	1.47671232876712		13	0	1	0	0	0	0	30	0	1	1	0	1	3	0	0	0	0	0	2	0	1
3313	46	250	2	1	0	1.47671232876712		26	0	1	0	0	0	0	30	0	0	1	0	0	2	0	0	0	1	1	2	0	1
3313	46	250	2	1	0	1.47671232876712		39	1	1	0	0	0	0	30	0	0	1	0	0	2	0	0	0	1	1	2	0	1
3313	46	250	2	1	0	1.47671232876712		52	0	1	0	1	0	1	30	0	1	1	0	1	2	0	0	0	0	0	1	0	1
3313	46	250	2	1	0	1.47671232876712		65	0	1	0	0	0	0	30	0	1	0	0	0	2	0	0	0	0	0	1	0	1
3313	46	250	2	1	0	1.47671232876712		78	0	1	0	0	0	0	20	0	1	1	0	1	2	0	0	0	0	0	1	0	1
1182	35	250	2	1	0	1.46301369863014		0	0	1	0	0	0	0	12	0	1	1	0	1	1	0	0	1	1	1	1	0	0
1182	35	250	2	1	0	1.46301369863014		4	0	1	0	0	0	0	30	0	1	1	0	1	1	0	1	1	1	1	1	0	0
1182	35	250	2	1	0	1.46301369863014		13	0	1	0	0	0	0	0	0	1	1	0	1	3	0	1	1	1	1	1	0	0
1182	35	250	2	1	0	1.46301369863014		26	0	1	0	0	0	0	2	0	1	1	0	1	2	0	1	1	1	1	1	0	0
1182	35	250	2	1	0	1.46301369863014		39	0	0	0	0	1	0	0	0	1	1	0	1	2	0	0	0	1	1	1	0	0
1182	35	250	2	1	0	1.46301369863014		52	1	1	0	0	0	0	1	0	1	1	0	1	2	0	0	0	1	1	1	0	1
1182	35	250	2	1	0	1.46301369863014		65	0	0	0	0	1	0	0	0	1	0	0	0	2	0	0	0	1	1	1	0	1
1182	35	250	2	1	0	1.46301369863014		78	0	0	0	0	1	0	0	0	1	0	0	0	2	0	0	0	1	1	1	0	0
3114	29	250	2	1	0	1.43561643835616		0	0	1	0	0	0	0	30	0	1	0	0	0	1	0	1	1	1	1	2	0	1
3114	29	250	2	1	0	1.43561643835616		4	0	1	0	0	0	0	30	0	1	0	0	0	1	0	1	1	1	1	2	0	1
3114	29	250	2	1	0	1.43561643835616		13	0	1	0	0	0	0	30	0	1	0	0	0	1	1	1	0	1	1	2	0	1
3114	29	250	2	1	0	1.43561643835616		26	0	1	0	0	0	0	0	0	1	0	0	0	1	1	1	0	1	1	2	0	1
3114	29	250	2	1	0	1.43561643835616		39	0	0	0	0	1	0	0	0	1	0	0	0	1	0	1	0	1	1	2	0	1
3114	29	250	2	1	0	1.43561643835616		52	0	0	0	0	1	0	0	0	1	0	0	0	1	0	1	0	1	1	2	0	1
3114	29	250	2	1	0	1.43561643835616		65	0	0	0	0	1	0	0	0	1	0	0	0	1	0	1	0	1	1	2	0	1
3114	29	250	2	1	0	1.43561643835616		78	0	0	0	0	1	0	0	0	1	0	0	0	3	0	0	0	0	0	2	0	1
3228	35	250	2	2	0	1.44383561643836		0	0	1	0	0	0	0	30	0	1	1	0	1	1	0	1	1	1	1	2	0	1
3228	35	250	2	2	0	1.44383561643836		4	0	1	0	0	0	0	30	0	1	1	0	1	1	1	1	0	1	1	2	0	1
3228	35	250	2	2	0	1.44383561643836		13	0	1	0	0	0	0	12	0	0	1	0	0	3	0	1	0	1	1	2	1	1
3228	35	250	2	2	0	1.44383561643836		26	0	1	0	0	0	0	0	0	1	1	0	1	3	0	1	0	1	1	2	1	1
3228	35	250	2	2	0	1.44383561643836		39	1	1	0	0	0	0	1	0	1	1	0	1	3	0	1	1	1	1	2	1	1
3228	35	250	2	2	0	1.44383561643836		52	0	0	0	0	1	0	0	0	1	1	0	1	2	0	0	0	0	0	2	0	1
3228	35	250	2	2	0	1.44383561643836		65	0	0	0	0	1	0	0	0	1	1	0	1	3	0	0	0	0	0	2	1	1
3228	35	250	2	2	0	1.44383561643836		78	0	0	0	0	1	0	0	0	1	1	0	1	3	0	0	0	0	0	2	1	1
2012	35	250	2	1	0	1.4958904109589		0	0	1	0	0	0	0	10	0	1	0	0	0	3	0	0	0	0	0	1	0	0
2012	35	250	2	1	0	1.4958904109589		4	0	1	0	0	0	0	8	0	1	1	0	1	3	0	0	0	0	0	1	0	0
2012	35	250	2	1	0	1.4958904109589		13	0	1	0	0	0	0	1	0	0	1	0	0	3	0	1	0	0	1	1	0	0
2012	35	250	2	1	0	1.4958904109589		26	0	0	0	0	1	0	0	0	1	0	0	0	3	0	0	0	0	0	1	0	0
2012	35	250	2	1	0	1.4958904109589		39	0	1	0	0	0	0	3	0	1	1	0	1	3	0	0	0	0	0	1	0	0
2012	35	250	2	1	0	1.4958904109589		52	0	0	1	0	0	0	1	0	1	1	0	1	3	0	0	0	0	0	1	0	0
2012	35	250	2	1	0	1.4958904109589		65	0	0	0	0	1	0	0	0	1	0	0	0	3	0	0	0	0	0	1	0	0
2012	35	250	2	1	0	1.4958904109589		78	0	0	0	0	1	0	0	0	1	0	0	0	3	0	0	0	0	0	1	0	0
3644	35	250	2	2	0	1.46027397260274		0	0	1	0	0	0	0	30	0	1	1	0	1	1	0	0	0	1	1	1	0	1
3644	35	250	2	2	0	1.46027397260274		4	0	1	0	0	0	0	30	1	0	1	0	1	1	1	1	0	1	1	1	0	1
3644	35	250	2	2	0	1.46027397260274		13	0	1	0	0	0	0	30	0	0	1	0	0	3	0	1	1	0	1	1	0	1
3644	35	250	2	2	0	1.46027397260274		26	0	1	0	0	0	0	30	0	1	1	0	1	3	0	1	1	0	1	1	0	1
3644	35	250	2	2	0	1.46027397260274		39	0	1	0	0	0	0	30	0	1	1	0	1	3	0	1	1	0	1	1	0	1
3644	35	250	2	2	0	1.46027397260274		52	0	1	0	1	0	1	30	0	1	1	0	1	3	1	1	1	0	1	1	0	1
3644	35	250	2	2	0	1.46027397260274		65	0	1	0	0	0	0	30	0	1	1	0	1	3	0	1	1	0	1	1	0	1
3644	35	250	2	2	0	1.46027397260274		78	0	1	0	0	0	0	30	0	1	1	0	1	3	0	0	0	0	0	1	0	1
2266	32	250	2	1	1	0.475731716445842	1	0	0	1	0	0	0	0	30	0	1	1	0	1	1	0	0	1	0	1	1	0	1
2266	32	250	2	1	1	0.475731716445842	1	4	0	1	0	0	0	0	30	0	1	1	0	1	1	0	0	1	1	1	1	0	1
2266	32	250	2	1	1	0.475731716445842	1	13	0	1	0	0	0	0	30	0	1	0	0	0	1	0	0	1	0	1	1	0	1
812	35	250	2	1	0	1.2520847368815		0	0	1	0	0	0	0	9	0	0	1	0	0	1	0	1	0	1	1	1	0	1
812	35	250	2	1	0	1.2520847368815		4	0	1	0	0	0	0	2	0	1	1	0	1	1	0	0	0	1	1	1	0	1
812	35	250	2	1	0	1.2520847368815		13	0	1	0	0	0	0	0	0	1	1	0	1	1	0	0	0	1	1	1	0	1
812	35	250	2	1	0	1.2520847368815		26	0	0	0	0	1	0	0	0	1	1	0	1	1	0	1	0	1	1	1	0	1
812	35	250	2	1	0	1.2520847368815		39	0	1	0	0	0	0	0	0	1	1	0	1	1	0	1	0	1	1	1	0	1
812	35	250	2	1	0	1.2520847368815		52	0	0	0	0	1	0	0	0	1	1	0	1	1	0	0	0	1	1	1	0	1
812	35	250	2	1	0	1.2520847368815		65	0	0	0	0	1	0	0	0	1	1	0	1	1	0	0	0	0	0	1	0	1
3501	34	250	2	1	0	1.20319634703196		0	0	1	0	0	0	0	12	0	1	1	0	1	1	0	1	0	1	1	1	0	1
3501	34	250	2	1	0	1.20319634703196		4	0	1	0	0	0	0	1	0	1	1	0	1	3	0	1	0	0	1	1	0	1
3501	34	250	2	1	0	1.20319634703196		13	0	1	0	0	0	0	0	0	1	1	0	1	2	0	0	0	1	1	1	0	1
3501	34	250	2	1	0	1.20319634703196		26	0	0	0	0	1	0	0	0	1	1	0	1	3	0	0	0	1	1	1	0	1
3501	34	250	2	1	0	1.20319634703196		39	0	0	0	0	1	0	0	0	1	1	0	1	2	0	0	0	1	1	1	0	1
3501	34	250	2	1	0	1.20319634703196		52	0	0	0	0	1	0	0	0	1	1	0	1	2	0	0	0	1	1	1	0	1
3501	34	250	2	1	0	1.20319634703196		65	0	0	0	0	1	0	0	0	1	1	0	1	2	0	1	0	1	1	1	0	1
2146	36	250	2	1	0	1.44657534246575		0	0	1	0	0	0	0	30	0	0	0	1	0	1	0	1	0	0	1	2	0	1
2146	36	250	2	1	0	1.44657534246575		4	0	1	0	0	0	0	30	0	0	0	1	0	1	0	1	1	1	1	2	0	1
2146	36	250	2	1	0	1.44657534246575		13	0	1	0	0	0	0	3	0	0	1	0	0	1	0	1	0	0	1	2	0	1
2146	36	250	2	1	0	1.44657534246575		26	0	1	0	0	0	0	1	0	0	1	0	0	1	0	1	0	0	1	2	0	1
2146	36	250	2	1	0	1.44657534246575		39	0	1	0	0	0	0	1	0	0	1	0	0	1	0	1	0	0	1	2	0	1
2146	36	250	2	1	0	1.44657534246575		52	0	0	0	0	1	0	0	0	0	1	0	0	1	0	1	0	0	1	2	0	1
2146	36	250	2	1	0	1.44657534246575		65	0	0	0	0	1	0	0	0	0	1	0	0	1	0	1	0	0	1	2	0	1
2146	36	250	2	1	0	1.44657534246575		78	0	0	0	0	1	0	0	0	0	1	0	0	1	0	0	1	1	1	2	0	1
1452	24	250	2	2	0	1.46027397260274		0	0	1	0	0	0	0	30	1	1	1	0	1	1	0	1	0	0	1	2	0	1
1452	24	250	2	2	0	1.46027397260274		4	0	1	0	0	0	0	30	0	0	1	0	0	1	0	1	0	0	1	2	0	1
1452	24	250	2	2	0	1.46027397260274		13	0	1	0	0	0	0	0	0	0	1	0	0	3	0	0	0	1	1	2	0	1
1452	24	250	2	2	0	1.46027397260274		26	0	0	0	0	1	0	0	0	1	1	0	1	3	0	1	0	1	1	2	0	1
1452	24	250	2	2	0	1.46027397260274		39	0	0	0	0	1	0	0	0	0	1	0	0	3	0	0	0	0	0	2	1	1
1452	24	250	2	2	0	1.46027397260274		52	0	0	0	0	1	0	0	0	0	1	0	0	2	0	0	0	0	0	2	0	1
1452	24	250	2	2	0	1.46027397260274		65	0	0	0	0	1	0	0	0	0	0	1	0	3	0	0	0	0	0	2	0	1
1452	24	250	2	2	0	1.46027397260274		78	0	0	0	0	1	0	0	0	0	0	1	0	3	0	1	0	1	1	2	0	1
164	31	250	2	2	1	0.139523916460813	1	0	0	1	0	1	0	1	30	0	0	0	1	0	1	0	1	0	0	1	1	0	0
164	31	250	2	2	1	0.139523916460813	1	4	0	1	0	0	0	0	30	0	0	0	1	0	1	0	0	0	0	0	1	0	0
2305	28	250	2	1	0	1.43287671232877		0	0	1	0	0	0	0	30	0	1	1	0	1	1	0	0	0	1	1	2	0	1
2305	28	250	2	1	0	1.43287671232877		4	0	1	0	0	0	0	30	0	0	0	1	0	1	0	0	0	1	1	2	0	1
2305	28	250	2	1	0	1.43287671232877		13	1	1	0	0	0	0	11	0	1	0	0	0	1	0	0	0	0	0	2	0	1
2305	28	250	2	1	0	1.43287671232877		26	1	0	0	0	1	0	0	0	1	0	0	0	3	0	0	0	0	0	2	0	1
2305	28	250	2	1	0	1.43287671232877		39	0	0	0	0	1	0	0	0	1	0	0	0	3	0	0	0	0	0	2	0	1
2305	28	250	2	1	0	1.43287671232877		52	1	0	0	0	1	0	0	0	1	1	0	1	2	0	0	0	0	0	2	0	1
2305	28	250	2	1	0	1.43287671232877		65	1	0	0	0	1	0	0	0	0	1	0	0	2	0	0	0	0	0	2	0	1
2305	28	250	2	1	0	1.43287671232877		78	1	0	0	0	1	0	0	0	1	1	0	1	2	0	0	0	0	0	2	0	1
1446	22	250	2	1	0	1.23013698630137		0	1	1	0	0	0	0	30	0	0	1	0	0	1	0	1	0	1	1	2	0	1
1446	22	250	2	1	0	1.23013698630137		4	1	1	0	0	0	0	11	0	1	1	0	1	1	0	1	1	1	1	2	0	1
1446	22	250	2	1	0	1.23013698630137		13	0	0	0	0	1	0	0	0	1	1	0	1	3	0	0	0	0	0	2	0	1
1446	22	250	2	1	0	1.23013698630137		26	0	0	0	0	1	0	0	0	0	1	0	0	2	0	1	0	1	1	2	0	1
1446	22	250	2	1	0	1.23013698630137		39	0	0	0	0	1	0	0	0	0	1	0	0	2	0	1	0	1	1	2	0	1
1446	22	250	2	1	0	1.23013698630137		52	1	0	0	0	1	0	0	0	1	1	0	1	2	0	0	0	0	0	2	0	1
1446	22	250	2	1	0	1.23013698630137		65	1	0	0	0	1	0	0	0	0	1	0	0	2	0	0	0	0	0	2	0	1
1138	28	250	2	1	0	1.23013698630137		0	0	1	0	0	0	0	30	0	0	1	0	0	1	0	1	1	1	1	1	0	1
1138	28	250	2	1	0	1.23013698630137		4	0	1	0	0	0	0	30	0	0	1	0	0	1	0	1	1	1	1	1	0	1
1138	28	250	2	1	0	1.23013698630137		13	1	1	0	0	0	0	12	0	0	1	0	0	1	0	1	0	1	1	1	0	1
1138	28	250	2	1	0	1.23013698630137		26	1	0	0	0	1	0	0	0	1	1	0	1	1	0	1	1	1	1	1	0	1
1138	28	250	2	1	0	1.23013698630137		39	1	0	0	0	1	0	0	0	1	1	0	1	1	0	1	0	1	1	1	0	1
1138	28	250	2	1	0	1.23013698630137		52	0	0	0	0	1	0	0	0	1	1	0	1	1	0	0	0	0	0	1	0	1
1138	28	250	2	1	0	1.23013698630137		65	0	0	0	0	1	0	0	0	1	1	0	1	1	0	1	1	1	1	1	0	1
3060	34	250	1	1	0	1.46301369863014		0	0	1	0	0	0	0	30	0	1	1	0	1	1	0	1	1	1	1	2	0	0
3060	34	250	1	1	0	1.46301369863014		4	0	1	0	0	0	0	30	0	0	1	0	0	1	0	1	1	1	1	2	0	0
3060	34	250	1	1	0	1.46301369863014		13	0	1	0	0	0	0	12	0	1	0	0	0	1	0	1	1	1	1	2	0	0
3060	34	250	1	1	0	1.46301369863014		26	0	1	0	0	0	0	12	0	1	0	0	0	1	0	1	1	1	1	2	0	0
3060	34	250	1	1	0	1.46301369863014		39	0	1	0	0	0	0	2	0	1	1	0	1	1	0	1	1	1	1	2	0	0
3060	34	250	1	1	0	1.46301369863014		52	0	0	0	0	1	0	0	0	1	1	0	1	1	0	1	1	1	1	2	0	0
3060	34	250	1	1	0	1.46301369863014		65	0	0	0	0	1	0	0	0	1	0	0	0	1	0	0	0	0	0	2	0	0
3060	34	250	1	1	0	1.46301369863014		78	0	0	0	0	1	0	0	0	1	1	0	1	1	0	0	0	0	0	2	0	0
624	30	250	2	1	0	1.43287671232877		0	0	1	0	0	0	0	16	0	1	1	0	1	1	0	1	1	1	1	1	0	1
624	30	250	2	1	0	1.43287671232877		4	0	1	0	0	0	0	0	0	0	1	0	0	3	0	1	0	1	1	1	0	1
624	30	250	2	1	0	1.43287671232877		13	0	1	0	0	0	0	0	0	1	1	0	1	3	1	0	0	1	1	1	0	1
624	30	250	2	1	0	1.43287671232877		26	0	1	0	0	0	0	0	0	1	1	0	1	3	1	0	0	1	1	1	0	1
624	30	250	2	1	0	1.43287671232877		39	0	0	0	0	1	0	0	0	0	1	0	0	2	0	0	0	1	1	1	0	1
624	30	250	2	1	0	1.43287671232877		52	0	0	0	0	1	0	0	0	0	1	0	0	3	0	0	0	1	1	1	0	0
624	30	250	2	1	0	1.43287671232877		65	0	0	0	0	1	0	0	0	1	1	0	1	3	0	1	0	1	1	1	1	0
624	30	250	2	1	0	1.43287671232877		78	0	0	0	0	1	0	0	0	0	1	0	0	3	0	1	0	1	1	1	1	1
2887	28	250	2	2	1	1.28252863238266	1	0	0	1	0	0	0	0	1	0	1	1	0	1	3	0	1	1	1	1	1	0	0
2887	28	250	2	2	1	1.28252863238266	1	4	0	1	0	0	0	0	0	0	1	1	0	1	2	1	1	1	1	1	1	0	0
2887	28	250	2	2	1	1.28252863238266	1	13	0	1	0	0	0	0	0	0	1	1	0	1	3	0	1	0	1	1	1	0	0
2887	28	250	2	2	1	1.28252863238266	1	26	0	1	0	0	0	0	2	0	1	1	0	1	3	0	1	0	1	1	1	0	0
2887	28	250	2	2	1	1.28252863238266	1	39	0	1	0	0	0	0	1	0	1	1	0	1	3	0	1	0	1	1	1	0	0
2887	28	250	2	2	1	1.28252863238266	1	52	0	0	0	0	1	0	0	0	1	1	0	1	3	0	0	0	1	1	1	0	0
3602	41	250	2	2	0	1.24388052997979		0	0	1	0	0	0	0	12	0	0	1	0	0	3	0	1	0	1	1	1	0	0
3602	41	250	2	2	0	1.24388052997979		4	1	1	0	0	0	0	2	0	0	0	1	0	3	0	0	0	1	1	1	0	0
3602	41	250	2	2	0	1.24388052997979		13	0	0	0	0	1	0	0	0	0	1	0	0	3	0	0	0	0	0	1	0	0
3602	41	250	2	2	0	1.24388052997979		26	0	1	0	0	0	0	12	0	1	0	0	0	3	0	0	0	0	0	1	0	0
3602	41	250	2	2	0	1.24388052997979		39	0	1	0	0	0	0	0	0	0	0	1	0	3	0	0	0	0	0	1	0	0
3602	41	250	2	2	0	1.24388052997979		52	0	1	0	0	0	0	0	0	0	1	0	0	3	0	0	0	0	0	1	0	0
3602	41	250	2	2	0	1.24388052997979		65	0	1	0	0	0	0	1	0	0	1	0	0	3	0	0	0	0	0	1	0	0
1870	29	250	2	1	0	1.19462534620855		0	0	1	0	0	0	0	30	0	1	1	0	1	1	1	1	1	1	1	1	0	1
1870	29	250	2	1	0	1.19462534620855		4	1	1	0	0	0	0	4	0	1	1	0	1	1	0	1	1	1	1	1	0	1
1870	29	250	2	1	0	1.19462534620855		13	1	1	0	0	0	0	0	0	1	1	0	1	3	0	1	1	1	1	1	0	1
1870	29	250	2	1	0	1.19462534620855		26	0	1	0	0	0	0	3	0	1	0	0	0	3	0	1	0	1	1	1	1	1
1870	29	250	2	1	0	1.19462534620855		39	0	0	0	0	1	0	0	0	1	1	0	1	3	0	0	0	0	0	1	1	1
1870	29	250	2	1	0	1.19462534620855		52	0	0	0	0	1	0	0	0	1	0	0	0	3	0	0	0	0	0	1	1	1
1870	29	250	2	1	0	1.19462534620855		65	0	0	0	0	1	0	0	0	1	1	0	1	3	0	0	0	0	0	1	1	1
340	48	250	2	1	0	1.20562167826933		0	0	1	0	0	0	0	30	0	0	0	1	0	3	0	0	0	1	1	2	0	1
340	48	250	2	1	0	1.20562167826933		4	0	1	0	0	0	0	30	0	1	0	0	0	3	0	0	0	1	1	2	0	1
340	48	250	2	1	0	1.20562167826933		13	0	1	0	0	0	0	0	0	1	0	0	0	3	0	1	0	1	1	2	1	1
340	48	250	2	1	0	1.20562167826933		26	0	0	0	0	1	0	0	0	1	0	0	0	3	0	0	0	1	1	2	1	1
340	48	250	2	1	0	1.20562167826933		39	0	1	0	0	0	0	1	0	1	0	0	0	3	0	0	0	0	0	2	1	1
340	48	250	2	1	0	1.20562167826933		52	0	0	0	0	1	0	0	0	1	0	0	0	3	0	0	0	0	0	2	1	1
340	48	250	2	1	0	1.20562167826933		65	0	0	0	0	1	0	0	0	0	0	1	0	3	0	0	0	0	0	2	1	1
2232	30	250	2	1	0	1.21380342840033		0	0	1	0	0	0	0	30	0	0	1	0	0	1	0	0	0	0	0	2	0	0
2232	30	250	2	1	0	1.21380342840033		4	0	1	0	0	0	0	20	0	0	1	0	0	1	0	0	0	1	1	2	0	0
2232	30	250	2	1	0	1.21380342840033		13	0	1	1	0	0	1	5	0	1	1	0	1	1	0	0	0	1	1	2	0	0
2232	30	250	2	1	0	1.21380342840033		26	0	0	0	0	1	0	0	0	1	1	0	1	1	0	1	0	0	1	2	0	0
2232	30	250	2	1	0	1.21380342840033		39	0	0	0	0	1	0	0	0	1	0	0	0	1	0	0	1	1	1	2	0	0
2232	30	250	2	1	0	1.21380342840033		52	0	0	0	0	1	0	0	0	1	0	0	0	1	0	0	1	1	1	2	0	0
2232	30	250	2	1	0	1.21380342840033		65	0	0	0	0	1	0	0	0	1	0	0	0	1	0	1	0	1	1	2	0	0
3534	33	250	2	1	1	0.991855677820196	4	0	0	1	0	0	0	0	30	0	1	0	0	0	3	0	0	0	0	0	2	0	0
3534	33	250	2	1	1	0.991855677820196	4	4	0	1	0	0	0	0	15	0	1	0	0	0	3	0	0	0	0	0	2	0	0
3534	33	250	2	1	1	0.991855677820196	4	13	0	0	0	0	1	0	0	0	1	0	0	0	3	0	0	0	0	0	2	0	0
3534	33	250	2	1	1	0.991855677820196	4	26	1	0	0	0	1	0	0	0	1	0	0	0	3	0	0	0	0	0	2	0	0
3534	33	250	2	1	1	0.991855677820196	4	39	0	0	0	0	1	0	0	0	1	1	0	1	3	0	1	0	1	1	2	0	0
2320	30	250	2	2	0	1.22200763530204		0	1	1	0	0	0	0	30	0	1	1	0	1	1	0	1	1	1	1	1	0	1
2320	30	250	2	2	0	1.22200763530204		4	0	1	0	0	0	0	0	0	1	1	0	1	1	0	1	1	1	1	1	0	1
2320	30	250	2	2	0	1.22200763530204		13	0	1	0	0	0	0	0	0	1	1	0	1	1	0	1	1	1	1	1	0	1
2320	30	250	2	2	0	1.22200763530204		26	0	0	0	0	1	0	0	0	1	1	0	1	1	0	0	0	1	1	1	0	1
2320	30	250	2	2	0	1.22200763530204		39	0	0	0	0	1	0	0	0	1	0	0	0	3	0	1	0	1	1	1	0	1
2320	30	250	2	2	0	1.22200763530204		52	0	0	0	0	1	0	0	0	1	1	0	1	3	0	0	0	1	1	1	0	1
2320	30	250	2	2	0	1.22200763530204		65	0	0	0	0	1	0	0	0	1	0	0	0	3	0	1	0	1	1	1	0	1
2217	31	250	2	1	0	1.27420465603713		0	0	1	0	0	0	0	16	0	1	0	0	0	1	0	1	1	1	1	2	0	0
2217	31	250	2	1	0	1.27420465603713		4	1	1	0	0	0	0	0	0	1	1	0	1	1	0	1	1	1	1	2	0	0
2217	31	250	2	1	0	1.27420465603713		13	1	0	0	0	1	0	0	0	1	1	0	1	1	0	1	1	1	1	2	0	0
2217	31	250	2	1	0	1.27420465603713		26	1	1	0	0	0	0	6	0	1	1	0	1	1	0	1	1	1	1	2	0	1
2217	31	250	2	1	0	1.27420465603713		39	1	0	0	0	1	0	0	0	1	1	0	1	1	1	1	0	1	1	2	0	1
2217	31	250	2	1	0	1.27420465603713		52	1	0	0	0	1	0	0	0	1	0	0	0	1	0	1	0	1	1	2	0	1
2217	31	250	2	1	0	1.27420465603713		65	1	1	0	0	0	0	0	0	1	1	0	1	1	0	1	1	1	1	2	0	1
3526	37	250	2	1	0	1.27137510292687		0	0	1	0	0	0	0	30	1	1	1	0	1	2	0	1	1	1	1	1	0	0
3526	37	250	2	1	0	1.27137510292687		4	0	1	0	0	0	0	19	0	0	1	0	0	3	0	1	1	1	1	1	0	0
3526	37	250	2	1	0	1.27137510292687		13	0	0	0	0	1	0	0	0	0	1	0	0	3	0	1	1	1	1	1	0	0
3526	37	250	2	1	0	1.27137510292687		26	0	1	0	0	0	0	1	0	0	1	0	0	3	0	1	0	1	1	1	0	0
3526	37	250	2	1	0	1.27137510292687		39	0	0	0	0	1	0	0	0	1	1	0	1	3	0	1	0	0	1	1	0	0
3526	37	250	2	1	0	1.27137510292687		52	0	0	0	0	1	0	0	0	1	1	0	1	3	0	0	0	0	0	1	0	0
3526	37	250	2	1	0	1.27137510292687		65	0	0	0	0	1	0	0	0	0	0	1	0	3	0	0	0	0	0	1	0	0
2917	26	250	2	1	0	1.22483718841231		0	0	1	0	0	0	0	30	0	1	1	0	1	1	0	1	1	1	1	2	0	1
2917	26	250	2	1	0	1.22483718841231		4	0	1	0	0	0	0	30	0	1	1	0	1	1	0	1	1	1	1	2	0	1
2917	26	250	2	1	0	1.22483718841231		13	0	1	0	0	0	0	16	0	1	1	0	1	1	0	1	1	1	1	2	0	1
2917	26	250	2	1	0	1.22483718841231		26	0	1	0	0	0	0	30	0	1	1	0	1	1	0	1	0	1	1	2	0	1
2917	26	250	2	1	0	1.22483718841231		39	0	1	0	0	0	0	25	0	1	1	0	1	1	0	0	0	1	1	2	0	1
2917	26	250	2	1	0	1.22483718841231		52	0	1	0	1	0	1	4	0	1	1	0	1	1	0	1	0	1	1	2	0	1
2917	26	250	2	1	0	1.22483718841231		65	0	1	0	0	0	0	30	0	1	1	0	1	1	0	1	1	1	1	2	0	1
2505	28	250	2	2	0	1.04459914664271		0	0	1	0	0	0	0	30	0	1	1	0	1	1	0	1	1	1	1	2	0	1
2505	28	250	2	2	0	1.04459914664271		4	0	1	0	0	0	0	30	0	0	1	0	0	1	0	1	0	1	1	2	0	1
2505	28	250	2	2	0	1.04459914664271		13	0	1	0	0	0	0	30	0	0	1	0	0	1	0	1	0	1	1	2	0	1
2505	28	250	2	2	0	1.04459914664271		26	0	1	0	0	0	0	30	0	0	1	0	0	1	0	1	0	1	1	2	0	1
2505	28	250	2	2	0	1.04459914664271		39	0	1	0	0	0	0	30	0	0	1	0	0	1	0	0	0	1	1	2	0	1
2505	28	250	2	2	0	1.04459914664271		52	0	1	0	0	0	0	30	0	0	1	0	0	1	0	0	0	1	1	2	0	1
438	35	250	2	1	0	1.24956209297103		0	0	1	0	0	0	0	5	0	0	1	0	0	1	1	0	1	1	1	2	0	0
438	35	250	2	1	0	1.24956209297103		4	0	1	0	0	0	0	4	0	1	1	0	1	1	0	1	1	1	1	1	0	0
438	35	250	2	1	0	1.24956209297103		13	0	0	0	0	1	0	0	0	1	1	0	1	1	0	0	1	1	1	1	0	0
438	35	250	2	1	0	1.24956209297103		26	0	0	0	0	1	0	0	0	1	1	0	1	3	0	0	0	0	0	1	0	1
438	35	250	2	1	0	1.24956209297103		39	0	0	0	0	1	0	0	0	1	1	0	1	3	0	0	0	0	0	1	1	1
438	35	250	2	1	0	1.24956209297103		52	0	0	0	0	1	0	0	0	0	0	1	0	3	0	0	0	0	0	1	1	1
438	35	250	2	1	0	1.24956209297103		65	0	0	0	0	1	0	0	0	0	0	1	0	3	0	0	0	0	0	1	1	1
1910	34	250	2	2	0	1.24693465079722		0	0	1	1	0	0	1	4	0	1	1	0	1	2	0	1	1	1	1	1	0	0
1910	34	250	2	2	0	1.24693465079722		4	0	1	1	0	0	1	0	0	1	1	0	1	3	0	1	1	1	1	1	0	0
1910	34	250	2	2	0	1.24693465079722		13	0	1	1	1	0	1	1	0	1	1	0	1	3	0	1	1	1	1	1	0	0
1910	34	250	2	2	0	1.24693465079722		26	0	1	1	0	0	1	1	0	1	1	0	1	3	0	1	1	1	1	1	0	1
1910	34	250	2	2	0	1.24693465079722		39	0	0	0	0	1	0	0	0	1	1	0	1	3	0	1	1	1	1	1	0	1
1910	34	250	2	2	0	1.24693465079722		52	0	0	0	0	1	0	0	0	0	0	1	0	3	0	0	0	0	0	1	0	1
1910	34	250	2	2	0	1.24693465079722		65	0	0	0	0	1	0	0	0	1	0	0	0	3	0	0	0	0	0	1	0	1
2918	44	250	2	1	1	0.284153005464481	4	0	0	1	0	0	0	0	30	0	1	1	0	1	3	1	1	0	1	1	1	0	1
2434	32	250	2	2	0	1.22765177034209		0	0	1	1	0	0	1	12	0	0	1	0	0	3	0	1	0	1	1	1	0	0
2434	32	250	2	2	0	1.22765177034209		4	0	1	0	0	0	0	2	0	0	1	0	0	3	0	0	0	0	0	1	0	0
2434	32	250	2	2	0	1.22765177034209		13	0	0	0	0	1	0	0	0	0	1	0	0	3	0	0	0	0	0	1	0	0
2434	32	250	2	2	0	1.22765177034209		26	0	0	0	0	1	0	0	0	1	1	0	1	3	0	0	0	0	0	1	0	0
2434	32	250	2	2	0	1.22765177034209		39	0	0	0	0	1	0	0	0	0	1	0	0	3	0	0	0	0	0	1	0	0
2434	32	250	2	2	0	1.22765177034209		52	0	0	0	0	1	0	0	0	0	1	0	0	3	0	0	0	1	1	1	0	0
2434	32	250	2	2	0	1.22765177034209		65	0	0	0	0	1	0	0	0	0	1	0	0	3	0	0	0	1	1	1	0	0
3466	26	250	1	1	0	1.23874541507598		0	0	1	0	0	0	0	4	0	1	1	0	1	1	1	1	0	1	1	1	0	1
3466	26	250	1	1	0	1.23874541507598		4	0	1	0	0	0	0	0	0	1	1	0	1	1	0	1	0	1	1	1	0	1
3466	26	250	1	1	0	1.23874541507598		13	0	0	0	0	1	0	0	1	1	1	0	1	3	0	1	0	1	1	1	0	1
3466	26	250	1	1	0	1.23874541507598		26	0	1	0	0	0	0	0	0	1	1	0	1	3	0	0	0	1	1	1	1	1
3466	26	250	1	1	0	1.23874541507598		39	0	0	0	0	1	0	0	0	1	1	0	1	3	0	0	0	1	1	1	0	1
3466	26	250	1	1	0	1.23874541507598		52	0	0	0	0	1	0	0	0	1	1	0	1	3	0	0	0	1	1	1	0	1
3466	26	250	1	1	0	1.23874541507598		65	0	0	0	0	1	0	0	0	1	1	0	1	3	0	0	0	1	1	1	0	1
1791	34	250	2	1	0	1.21415525114155		0	0	1	0	0	0	0	30	0	0	1	0	0	1	0	1	0	0	1	1	0	1
1791	34	250	2	1	0	1.21415525114155		4	0	1	0	0	0	0	12	0	0	1	0	0	3	0	1	0	1	1	1	0	1
1791	34	250	2	1	0	1.21415525114155		13	0	1	0	0	0	0	16	0	0	0	1	0	3	0	1	0	1	1	1	0	1
1791	34	250	2	1	0	1.21415525114155		26	0	1	0	0	0	0	0	0	0	0	1	0	3	0	1	0	1	1	1	0	1
1791	34	250	2	1	0	1.21415525114155		39	0	1	0	0	0	0	0	0	0	0	1	0	3	0	1	0	1	1	1	0	1
1791	34	250	2	1	0	1.21415525114155		52	0	1	0	0	0	0	0	0	0	0	1	0	3	0	1	0	1	1	1	0	1
1791	34	250	2	1	0	1.21415525114155		65	0	0	0	0	1	0	0	0	0	0	1	0	3	0	1	0	1	1	1	0	0
2935	32	250	2	1	0	0.978763380492552		0	0	1	0	0	0	0	2	0	1	1	0	1	1	0	1	1	0	1	1	0	1
2935	32	250	2	1	0	0.978763380492552		4	0	1	0	0	0	0	10	0	1	0	0	0	3	0	1	1	1	1	1	0	1
2935	32	250	2	1	0	0.978763380492552		13	1	1	0	0	0	0	8	0	1	1	0	1	3	0	0	0	1	1	1	0	1
2935	32	250	2	1	0	0.978763380492552		26	0	1	0	0	0	0	4	0	0	1	0	0	3	0	0	0	1	1	1	0	1
2935	32	250	2	1	0	0.978763380492552		39	0	1	0	0	0	0	12	0	0	1	0	0	3	0	0	0	1	1	1	0	1
2935	32	250	2	1	0	0.978763380492552		52	1	1	0	0	0	0	30	0	0	1	0	0	3	0	0	0	0	0	1	0	1
1174	32	250	2	1	0	0.995276592559323		0	1	1	0	0	0	0	12	0	1	1	0	1	1	0	0	0	1	1	2	0	1
1174	32	250	2	1	0	0.995276592559323		4	1	1	0	0	0	0	15	0	0	1	0	0	3	0	0	0	1	1	2	0	1
1174	32	250	2	1	0	0.995276592559323		13	1	1	0	0	0	0	3	0	0	1	0	0	3	0	1	0	1	1	2	0	1
1174	32	250	2	1	0	0.995276592559323		26	1	1	0	0	0	0	2	0	0	1	0	0	3	0	1	0	1	1	2	1	1
1174	32	250	2	1	0	0.995276592559323		39	1	1	0	0	0	0	0	0	0	1	0	0	3	0	0	0	0	0	2	1	1
1174	32	250	2	1	0	0.995276592559323		52	1	0	0	0	1	0	0	0	1	1	0	1	3	0	0	0	0	0	2	1	1
394	33	250	1	1	0	1.18690770267236		0	0	1	0	0	0	0	30	0	1	0	0	0	1	0	1	1	1	1	1	0	1
394	33	250	1	1	0	1.18690770267236		4	0	1	0	0	0	0	30	0	1	0	0	0	1	0	1	1	1	1	1	0	1
394	33	250	1	1	0	1.18690770267236		13	0	1	0	0	0	0	30	0	1	0	0	0	1	0	1	1	1	1	1	0	1
394	33	250	1	1	0	1.18690770267236		26	0	1	0	0	0	0	3	0	1	1	0	1	1	0	1	0	1	1	1	0	1
394	33	250	1	1	0	1.18690770267236		39	0	0	0	0	1	0	0	0	1	1	0	1	1	0	1	0	1	1	1	0	1
394	33	250	1	1	0	1.18690770267236		52	0	0	0	0	1	0	0	0	1	1	0	1	1	0	1	0	1	1	1	0	1
394	33	250	1	1	0	1.18690770267236		65	0	0	0	0	1	0	0	0	1	1	0	1	1	0	1	0	1	1	1	0	1
3707	33	250	2	1	0	1.18963994310951		0	0	1	0	0	0	0	2	0	0	0	1	0	1	0	1	0	1	1	2	0	1
3707	33	250	2	1	0	1.18963994310951		4	0	1	0	0	0	0	0	0	1	0	0	0	1	0	1	0	1	1	2	0	1
3707	33	250	2	1	0	1.18963994310951		13	0	1	0	0	0	0	2	0	1	0	0	0	1	0	0	1	1	1	2	0	1
3707	33	250	2	1	0	1.18963994310951		26	0	1	0	0	0	0	2	0	1	0	0	0	1	0	0	0	0	0	2	0	1
3707	33	250	2	1	0	1.18963994310951		39	0	1	0	0	0	0	2	0	1	0	0	0	1	0	0	0	0	0	2	0	1
3707	33	250	2	1	0	1.18963994310951		52	0	1	0	0	0	0	1	0	1	0	0	0	1	0	1	0	1	1	2	0	1
3707	33	250	2	1	0	1.18963994310951		65	1	1	0	0	0	0	1	0	1	0	0	0	1	0	1	0	1	1	2	0	1
3393	34	250	2	2	0	1.18414551987424		0	0	1	0	0	0	0	30	0	1	1	0	1	2	0	1	0	0	1	2	0	1
3393	34	250	2	2	0	1.18414551987424		4	0	1	0	0	0	0	8	0	1	1	0	1	2	0	0	0	0	0	2	0	1
3393	34	250	2	2	0	1.18414551987424		13	0	1	0	0	0	0	12	0	1	1	0	1	2	0	0	0	0	0	2	0	1
3393	34	250	2	2	0	1.18414551987424		26	0	1	0	0	0	0	12	0	1	1	0	1	2	0	0	0	0	0	2	0	1
3393	34	250	2	2	0	1.18414551987424		39	0	1	0	1	0	1	16	0	1	0	0	0	2	0	0	0	0	0	2	0	1
3393	34	250	2	2	0	1.18414551987424		52	0	1	0	0	0	0	12	0	1	1	0	1	2	0	0	0	0	0	2	0	1
3393	34	250	2	2	0	1.18414551987424		65	0	1	0	0	0	0	10	0	1	1	0	1	2	0	0	0	0	0	2	0	1
529	39	250	2	2	0	1.2005988472191		0	0	1	0	0	0	0	3	0	1	0	0	0	1	0	0	0	1	1	2	0	0
529	39	250	2	2	0	1.2005988472191		4	0	1	0	0	0	0	2	0	0	0	1	0	1	0	0	0	0	0	2	0	0
529	39	250	2	2	0	1.2005988472191		13	0	1	0	0	0	0	1	0	1	1	0	1	3	0	0	0	0	0	2	1	0
529	39	250	2	2	0	1.2005988472191		26	0	0	0	0	1	0	0	0	1	0	0	0	3	0	0	0	0	0	2	1	1
529	39	250	2	2	0	1.2005988472191		39	0	0	0	0	1	0	0	0	0	0	1	0	3	0	0	0	0	0	2	1	1
529	39	250	2	2	0	1.2005988472191		52	0	0	0	0	1	0	0	0	1	0	0	0	3	0	0	0	0	0	2	1	1
529	39	250	2	2	0	1.2005988472191		65	0	0	0	0	1	0	0	0	1	0	0	0	3	0	0	0	0	0	2	1	1
157	40	250	2	1	0	1.20065124635077		0	0	1	0	0	0	0	20	0	1	0	0	0	2	0	1	1	1	1	2	0	1
157	40	250	2	1	0	1.20065124635077		4	0	1	0	0	0	0	30	0	1	0	0	0	2	0	1	0	1	1	2	0	1
157	40	250	2	1	0	1.20065124635077		13	0	1	0	0	0	0	10	0	1	0	0	0	2	0	0	0	1	1	2	0	1
157	40	250	2	1	0	1.20065124635077		26	0	1	0	0	0	0	0	0	1	1	0	1	2	0	1	0	1	1	2	0	1
157	40	250	2	1	0	1.20065124635077		39	0	0	0	0	1	0	0	0	0	0	1	0	2	0	0	0	0	0	2	0	1
157	40	250	2	1	0	1.20065124635077		52	0	0	0	0	1	0	0	0	0	0	1	0	2	0	0	0	0	0	2	0	1
157	40	250	2	1	0	1.20065124635077		65	0	0	0	0	1	0	0	0	0	0	1	0	2	0	1	1	1	1	2	0	1
1645	36	250	2	1	1	0.729508196721312	2	0	0	1	0	0	0	0	12	0	1	0	0	0	2	0	0	0	1	1	1	0	0
1645	36	250	2	1	1	0.729508196721312	2	4	0	1	0	0	0	0	0	0	1	0	0	0	2	0	0	0	1	1	1	0	0
1645	36	250	2	1	1	0.729508196721312	2	13	0	0	0	0	1	0	0	0	1	0	0	0	3	0	0	0	1	1	1	0	0
1645	36	250	2	1	1	0.729508196721312	2	26	0	1	0	0	0	0	30	0	1	0	0	0	3	0	1	0	0	1	1	0	0
804	38	250	2	1	0	1.16501983681413		0	0	1	0	0	0	0	12	0	1	1	0	1	1	1	1	0	1	1	1	0	0
804	38	250	2	1	0	1.16501983681413		4	0	1	0	0	0	0	5	0	1	1	0	1	1	1	1	0	1	1	1	0	0
804	38	250	2	1	0	1.16501983681413		13	0	1	0	0	0	0	5	0	1	0	0	0	1	0	1	0	1	1	1	0	0
804	38	250	2	1	0	1.16501983681413		26	0	1	0	0	0	0	2	0	1	0	0	0	1	0	1	1	1	1	1	0	0
804	38	250	2	1	0	1.16501983681413		39	0	0	0	0	1	0	0	0	1	0	0	0	3	0	1	0	1	1	1	0	0
804	38	250	2	1	0	1.16501983681413		52	0	0	0	0	1	0	0	0	1	0	0	0	3	0	1	0	1	1	1	0	0
804	38	250	2	1	0	1.16501983681413		65	0	0	0	0	1	0	0	0	1	0	0	0	3	0	1	0	1	1	1	0	0
1738	34	250	2	1	1	0.970619058312748	4	0	0	1	0	0	0	0	1	0	1	0	0	0	1	0	1	0	1	1	2	0	1
1738	34	250	2	1	1	0.970619058312748	4	4	0	1	0	0	0	0	0	0	1	0	0	0	1	0	1	0	0	1	2	0	1
1738	34	250	2	1	1	0.970619058312748	4	13	0	0	0	0	1	0	0	0	1	0	0	0	1	0	1	0	1	1	2	0	1
1738	34	250	2	1	1	0.970619058312748	4	26	1	0	0	0	1	0	0	0	1	0	0	0	1	0	1	0	1	1	2	0	1
1738	34	250	2	1	1	0.970619058312748	4	39	1	0	0	0	1	0	0	0	1	0	0	0	1	0	1	0	1	1	2	0	1
1851	35	250	1	1	0	0.984272774908302		0	0	1	0	0	0	0	7	0	1	1	0	1	2	0	1	1	1	1	1	0	1
1851	35	250	1	1	0	0.984272774908302		4	0	1	0	0	0	0	2	0	1	1	0	1	2	0	1	1	1	1	1	0	1
1851	35	250	1	1	0	0.984272774908302		13	1	1	0	0	0	0	2	0	1	1	0	1	3	0	0	0	0	0	1	0	1
1851	35	250	1	1	0	0.984272774908302		26	0	0	0	0	1	0	0	0	1	1	0	1	2	0	0	0	0	0	1	0	1
1851	35	250	1	1	0	0.984272774908302		39	0	1	0	0	0	0	1	0	1	0	0	0	2	0	0	0	0	0	1	0	1
1851	35	250	1	1	0	0.984272774908302		52	0	0	0	0	1	0	0	0	1	0	0	0	2	0	0	0	0	0	1	0	1
153	34	250	2	1	0	1.00074107343364		0	0	1	0	0	0	0	30	0	1	1	0	1	1	0	0	0	1	1	2	0	1
153	34	250	2	1	0	1.00074107343364		4	0	1	0	0	0	0	20	0	1	1	0	1	1	0	0	0	1	1	2	0	1
153	34	250	2	1	0	1.00074107343364		13	0	1	0	0	0	0	20	0	1	1	0	1	1	0	0	0	1	1	2	0	1
153	34	250	2	1	0	1.00074107343364		26	0	1	0	0	0	0	20	0	1	1	0	1	1	0	0	0	1	1	2	0	1
153	34	250	2	1	0	1.00074107343364		39	0	1	0	0	0	0	20	0	1	0	0	0	1	0	1	0	1	1	2	0	1
153	34	250	2	1	0	1.00074107343364		52	0	1	0	0	0	0	30	0	1	0	0	0	1	0	0	0	0	0	1	0	1
1386	30	250	2	2	0	0.951523317613594		0	1	1	0	1	0	1	12	0	1	1	0	1	1	0	1	0	1	1	2	0	1
1386	30	250	2	2	0	0.951523317613594		4	1	1	0	0	0	0	1	0	1	1	0	1	1	0	1	1	1	1	2	0	1
1386	30	250	2	2	0	0.951523317613594		13	0	1	0	0	0	0	3	0	1	1	0	1	3	0	1	0	1	1	2	0	1
1386	30	250	2	2	0	0.951523317613594		26	0	1	0	0	0	0	2	0	1	1	0	1	3	0	1	0	1	1	2	0	1
1386	30	250	2	2	0	0.951523317613594		39	0	0	0	0	1	0	0	0	1	1	0	1	2	0	1	0	1	1	2	0	1
1386	30	250	2	2	0	0.951523317613594		52	0	0	0	0	1	0	0	0	1	1	0	1	2	0	1	0	1	1	2	0	0
510	32	250	1	1	0	1.05552810839135		0	0	1	0	0	0	0	30	0	1	1	0	1	2	0	1	0	1	1	1	0	0
510	32	250	1	1	0	1.05552810839135		4	0	1	0	0	0	0	30	0	1	1	0	1	2	0	1	0	1	1	1	0	0
510	32	250	1	1	0	1.05552810839135		13	0	1	0	0	0	0	30	0	1	1	0	1	2	0	1	1	1	1	1	0	0
510	32	250	1	1	0	1.05552810839135		26	0	1	0	0	0	0	30	0	1	1	0	1	2	0	1	1	1	1	1	0	0
510	32	250	1	1	0	1.05552810839135		39	0	1	0	0	0	0	30	0	1	1	0	1	2	0	1	1	1	1	1	0	0
510	32	250	1	1	0	1.05552810839135		52	0	1	0	0	0	0	30	0	1	1	0	1	2	0	1	0	1	1	1	0	0
2589	35	250	2	1	1	0.549180327868853	4	0	0	1	0	0	0	0	30	0	0	1	0	0	3	0	1	0	1	1	1	0	1
2589	35	250	2	1	1	0.549180327868853	4	4	0	1	0	0	0	0	30	0	0	0	1	0	3	0	1	0	0	1	1	0	1
2589	35	250	2	1	1	0.549180327868853	4	13	0	1	0	1	0	1	2	0	0	0	1	0	2	0	1	0	0	1	1	0	1
2589	35	250	2	1	1	0.549180327868853	4	26	0	1	0	0	0	0	30	0	1	1	0	1	3	0	0	0	0	0	1	0	1
2684	22	250	2	1	0	1.00631783816154		0	0	1	0	0	0	0	17	0	1	1	0	1	1	0	1	0	1	1	2	0	1
2684	22	250	2	1	0	1.00631783816154		4	0	1	0	0	0	0	30	0	1	1	0	1	1	0	1	0	1	1	2	0	1
2684	22	250	2	1	0	1.00631783816154		13	0	1	0	0	0	0	3	0	1	1	0	1	1	0	1	1	1	1	2	0	1
2684	22	250	2	1	0	1.00631783816154		26	0	1	0	0	0	0	30	0	1	1	0	1	1	0	1	1	1	1	2	0	1
2684	22	250	2	1	0	1.00631783816154		39	0	1	0	0	0	0	8	0	1	1	0	1	1	0	0	0	0	0	2	0	1
2684	22	250	2	1	0	1.00631783816154		52	0	1	0	0	0	0	1	0	1	1	0	1	1	0	1	1	1	1	2	0	1
3577	38	250	2	2	0	1.02563066097762		0	0	1	0	0	0	0	8	0	1	0	0	0	1	0	1	1	1	1	2	0	0
3577	38	250	2	2	0	1.02563066097762		4	0	1	0	0	0	0	12	0	1	0	0	0	1	0	1	0	1	1	2	0	0
3577	38	250	2	2	0	1.02563066097762		13	0	1	0	0	0	0	15	0	1	0	0	0	1	0	1	0	1	1	2	0	0
3577	38	250	2	2	0	1.02563066097762		26	0	1	0	0	0	0	10	0	1	1	0	1	3	0	1	1	0	1	2	0	0
3577	38	250	2	2	0	1.02563066097762		39	0	0	0	0	1	0	0	0	1	0	0	0	2	0	1	1	0	1	2	0	0
3577	38	250	2	2	0	1.02563066097762		52	0	1	0	0	0	0	1	0	1	0	0	0	2	0	1	1	0	1	2	0	0
1095	34	250	2	1	0	0.954307957182424		0	0	1	0	0	0	0	30	0	0	1	0	0	1	0	0	0	0	0	2	0	0
1095	34	250	2	1	0	0.954307957182424		4	0	1	0	0	0	0	30	0	0	1	0	0	1	0	0	0	0	0	2	0	0
1095	34	250	2	1	0	0.954307957182424		13	1	1	0	0	0	0	30	0	1	1	0	1	1	0	0	0	0	0	2	0	0
1095	34	250	2	1	0	0.954307957182424		26	0	1	0	1	0	1	30	0	0	1	0	0	1	0	0	0	0	0	1	0	0
1095	34	250	2	1	0	0.954307957182424		39	0	1	0	0	0	0	20	0	0	1	0	0	1	0	0	0	0	0	1	0	0
1095	34	250	2	1	0	0.954307957182424		52	0	1	0	0	0	0	20	0	0	1	0	0	1	0	0	0	0	0	1	0	0
5557	20	250	2	1	0	0.732352721012052		0	1	1	0	0	0	0	4	0	1	1	0	1	1	0	1	0	1	1	2	0	1
5557	20	250	2	1	0	0.732352721012052		4	0	0	0	0	1	0	0	0	1	1	0	1	1	0	1	0	1	1	2	0	1
5557	20	250	2	1	0	0.732352721012052		13	0	0	0	0	1	0	0	0	1	0	0	0	3	0	1	0	1	1	2	0	1
5557	20	250	2	1	0	0.732352721012052		26	0	0	0	0	1	0	0	0	1	1	0	1	2	0	1	0	0	1	2	0	1
5557	20	250	2	1	0	0.732352721012052		39	0	0	0	0	1	0	0	0	0	0	1	0	2	0	0	0	1	1	2	0	1
4588	28	250	2	1	0	0.946066322329516		0	0	1	0	0	0	0	7	0	1	1	0	1	1	0	1	0	1	1	2	0	1
4588	28	250	2	1	0	0.946066322329516		4	0	1	0	0	0	0	1	0	1	1	0	1	1	0	1	0	1	1	2	0	1
4588	28	250	2	1	0	0.946066322329516		13	0	1	0	0	0	0	0	0	1	1	0	1	1	0	1	0	1	1	2	0	1
4588	28	250	2	1	0	0.946066322329516		26	0	0	0	0	1	0	0	0	1	1	0	1	1	0	1	0	1	1	2	0	1
4588	28	250	2	1	0	0.946066322329516		39	0	0	0	0	1	0	0	0	1	1	0	1	1	0	1	0	1	1	2	0	1
4588	28	250	2	1	0	0.946066322329516		52	0	0	0	0	1	0	0	0	1	1	0	1	1	0	1	0	1	1	2	0	1
3144	25	250	2	1	0	0.984422486713077		0	1	1	0	0	0	0	4	0	1	1	0	1	1	0	0	0	1	1	2	0	0
3144	25	250	2	1	0	0.984422486713077		4	1	1	0	0	0	0	5	0	1	1	0	1	1	0	1	1	1	1	2	0	0
3144	25	250	2	1	0	0.984422486713077		13	0	1	0	0	0	0	8	0	1	0	0	0	1	0	1	1	1	1	2	0	0
3144	25	250	2	1	0	0.984422486713077		26	0	1	0	0	0	0	1	0	1	0	0	0	1	0	1	1	1	1	2	0	1
3144	25	250	2	1	0	0.984422486713077		39	0	1	0	0	0	0	0	0	1	0	0	0	1	0	1	1	1	1	2	0	1
3144	25	250	2	1	0	0.984422486713077		52	1	1	0	0	0	0	15	0	0	1	0	0	1	0	1	1	1	1	2	0	1
3276	30	250	2	1	1	0.918684033236021	1	0	1	1	0	0	0	0	1	0	1	0	0	0	1	0	1	1	1	1	2	0	0
3276	30	250	2	1	1	0.918684033236021	1	4	0	1	0	0	0	0	0	0	1	0	0	0	1	0	0	1	0	1	2	0	0
3276	30	250	2	1	1	0.918684033236021	1	13	1	0	0	0	1	0	0	0	1	0	0	0	3	0	1	0	1	1	2	0	0
3276	30	250	2	1	1	0.918684033236021	1	26	1	0	0	0	1	0	0	0	1	0	0	0	3	0	0	0	0	0	2	0	0
3276	30	250	2	1	1	0.918684033236021	1	39	0	0	0	0	1	0	0	0	1	0	0	0	3	0	0	0	0	0	2	0	0
5710	25	250	2	2	0	0.0846994535519126		0	0	1	0	0	0	0	10	0	1	1	0	1	1	0	1	1	1	1	2	0	1
5710	25	250	2	2	0	0.0846994535519126		4	0	1	0	0	0	0	0	0	1	1	0	1	1	0	1	1	0	1	2	0	1
4929	23	250	2	2	0	0.981690246275919		0	0	1	0	0	0	0	10	0	1	1	0	1	1	0	1	0	0	1	1	0	1
4929	23	250	2	2	0	0.981690246275919		4	0	1	0	0	0	0	4	0	0	0	1	0	1	0	0	0	1	1	1	0	1
4929	23	250	2	2	0	0.981690246275919		13	0	0	0	0	1	0	0	0	1	0	0	0	1	0	1	0	1	1	1	0	1
4929	23	250	2	2	0	0.981690246275919		26	0	0	0	0	1	0	0	0	1	1	0	1	1	0	0	0	1	1	1	0	1
4929	23	250	2	2	0	0.981690246275919		39	0	0	0	0	1	0	0	0	0	0	1	0	1	0	0	0	0	0	1	0	1
4929	23	250	2	2	0	0.981690246275919		52	0	0	0	0	1	0	0	0	0	0	1	0	1	0	0	0	0	0	1	0	0
6084	28	250	2	1	1	0.368852459016393	1	0	0	1	0	0	0	0	4	0	1	1	0	1	3	0	1	1	1	1	1	0	0
6084	28	250	2	1	1	0.368852459016393	1	4	0	1	0	0	0	0	0	0	1	0	0	0	3	0	0	0	1	1	1	0	0
6084	28	250	2	1	1	0.368852459016393	1	13	0	0	0	0	1	0	0	0	1	0	0	0	3	0	0	0	1	1	1	0	0
5253	32	250	2	1	0	0.970828654839434		0	0	1	0	0	0	0	30	0	1	1	0	1	1	0	1	1	1	1	1	0	1
5253	32	250	2	1	0	0.970828654839434		4	0	1	0	0	0	0	30	0	0	1	0	0	1	0	1	1	1	1	1	0	1
5253	32	250	2	1	0	0.970828654839434		13	0	1	0	1	0	1	30	0	1	1	0	1	3	0	1	1	1	1	1	0	1
5253	32	250	2	1	0	0.970828654839434		26	0	1	0	0	0	0	22	0	1	1	0	1	3	0	1	1	0	1	1	0	1
5253	32	250	2	1	0	0.970828654839434		39	0	1	0	0	0	0	4	0	0	1	0	0	2	0	1	0	1	1	1	0	1
5253	32	250	2	1	0	0.970828654839434		52	0	1	0	0	0	0	2	0	0	1	0	0	3	0	1	0	1	1	1	0	1
4327	35	250	2	1	0	0.959922149861517		0	0	1	0	0	0	0	20	0	1	1	0	1	2	0	1	1	1	1	2	0	0
4327	35	250	2	1	0	0.959922149861517		4	0	1	0	0	0	0	0	0	1	1	0	1	2	0	1	0	1	1	2	0	0
4327	35	250	2	1	0	0.959922149861517		13	0	1	0	0	0	0	3	0	1	1	0	1	2	0	1	0	1	1	2	0	0
4327	35	250	2	1	0	0.959922149861517		26	0	1	0	0	0	0	0	0	1	1	0	1	2	0	1	0	1	1	2	0	0
4327	35	250	2	1	0	0.959922149861517		39	0	0	0	0	1	0	0	0	0	0	1	0	2	0	0	0	1	1	2	0	0
4327	35	250	2	1	0	0.959922149861517		52	0	1	0	0	0	0	2	0	1	1	0	1	2	0	0	0	1	1	2	0	0
5518	38	250	2	2	0	0.995456246725054		0	1	1	0	0	0	0	25	0	1	1	0	1	1	0	0	0	0	0	1	0	1
5518	38	250	2	2	0	0.995456246725054		4	1	1	0	0	0	0	30	0	1	1	0	1	1	0	0	0	0	0	1	0	1
5518	38	250	2	2	0	0.995456246725054		13	1	1	0	0	0	0	26	0	1	1	0	1	1	0	0	0	0	0	1	0	1
5518	38	250	2	2	0	0.995456246725054		26	1	1	0	0	0	0	2	0	1	1	0	1	1	0	0	0	0	0	1	0	1
5518	38	250	2	2	0	0.995456246725054		39	1	1	0	0	0	0	30	0	1	1	0	1	1	0	0	0	0	0	1	0	1
5518	38	250	2	2	0	0.995456246725054		52	1	1	0	0	0	0	30	0	1	1	0	1	1	0	0	0	0	0	1	0	1
5804	37	250	2	1	0	0.979025376150909		0	0	1	0	0	0	0	15	0	0	1	0	0	1	0	1	1	1	1	2	0	1
5804	37	250	2	1	0	0.979025376150909		4	0	1	0	0	0	0	30	0	1	1	0	1	1	0	1	1	1	1	2	0	1
5804	37	250	2	1	0	0.979025376150909		13	0	1	0	0	0	0	30	0	1	1	0	1	3	0	1	1	1	1	2	1	1
5804	37	250	2	1	0	0.979025376150909		26	0	1	0	0	0	0	30	0	1	1	0	1	3	0	1	1	1	1	2	0	1
5804	37	250	2	1	0	0.979025376150909		39	0	1	0	0	0	0	8	0	1	0	0	0	3	0	1	1	1	1	2	0	1
5804	37	250	2	1	0	0.979025376150909		52	0	1	0	0	0	0	30	0	1	1	0	1	3	0	1	1	1	1	2	0	1
3593	29	250	2	1	0	0.935376899468523		0	0	1	0	0	0	0	10	0	1	1	0	1	1	0	1	1	1	1	2	0	1
3593	29	250	2	1	0	0.935376899468523		4	0	1	0	0	0	0	1	0	1	0	0	0	1	0	1	0	0	1	2	0	1
3593	29	250	2	1	0	0.935376899468523		13	0	1	0	0	0	0	7	0	1	0	0	0	1	0	1	0	0	1	2	0	1
3593	29	250	2	1	0	0.935376899468523		26	0	1	0	0	0	0	7	0	1	0	0	0	1	0	0	0	1	1	2	0	1
3593	29	250	2	1	0	0.935376899468523		39	0	0	0	0	1	0	0	0	1	0	0	0	1	0	0	0	0	0	2	0	1
3593	29	250	2	1	0	0.935376899468523		52	0	0	0	0	1	0	0	0	1	1	0	1	1	0	1	0	1	1	2	0	1
1800	37	250	2	1	0	0.962789130922973		0	0	1	0	0	0	0	20	0	1	1	0	1	2	0	1	1	1	1	1	0	0
1800	37	250	2	1	0	0.962789130922973		4	0	1	0	0	0	0	30	0	1	1	0	1	2	0	1	1	1	1	1	0	0
1800	37	250	2	1	0	0.962789130922973		13	0	1	0	0	0	0	30	0	1	1	0	1	3	0	1	1	1	1	1	0	0
1800	37	250	2	1	0	0.962789130922973		26	0	1	0	0	0	0	30	0	1	1	0	1	3	0	1	1	1	1	1	0	0
1800	37	250	2	1	0	0.962789130922973		39	1	1	0	0	0	0	10	0	1	1	0	1	3	0	1	1	1	1	1	0	0
1800	37	250	2	1	0	0.962789130922973		52	0	1	0	0	0	0	16	0	1	1	0	1	3	0	1	1	1	1	1	0	0
3631	30	250	2	1	0	0.951875140354817		0	0	1	0	0	0	0	28	0	1	0	0	0	1	0	0	0	1	1	1	0	1
3631	30	250	2	1	0	0.951875140354817		4	0	1	0	0	0	0	30	0	1	1	0	1	1	0	1	0	1	1	1	0	1
3631	30	250	2	1	0	0.951875140354817		13	0	1	0	0	0	0	30	0	1	1	0	1	1	0	0	0	1	1	1	0	1
3631	30	250	2	1	0	0.951875140354817		26	0	1	0	0	0	0	30	0	1	0	0	0	3	0	1	0	1	1	1	0	1
3631	30	250	2	1	0	0.951875140354817		39	0	1	0	0	0	0	1	0	1	0	0	0	3	0	1	0	1	1	1	0	1
3631	30	250	2	1	0	0.951875140354817		52	0	0	0	0	1	0	0	0	1	0	0	0	3	0	1	0	1	1	1	1	1
2190	41	251	1	2	0	1.97260273972603		0	0	1	0	0	0	0	31	0	0	0	1	0	1	1	1	0	1	1	2	0	1
2190	41	251	1	2	0	1.97260273972603		4	0	1	0	0	0	0	31	0	0	0	1	0	3	1	1	0	1	1	2	0	1
2190	41	251	1	2	0	1.97260273972603		13	0	1	0	1	0	1	31	0	0	0	1	0	3	1	1	1	1	1	2	0	1
2190	41	251	1	2	0	1.97260273972603		26	0	1	0	1	0	1	30	0	0	0	1	0	3	1	1	1	1	1	2	1	1
2190	41	251	1	2	0	1.97260273972603		39	0	1	0	1	0	1	31	0	0	0	1	0	3	1	1	0	1	1	2	1	1
2190	41	251	1	2	0	1.97260273972603		52	0	1	0	1	0	1	30	0	0	0	1	0	3	1	1	1	1	1	2	1	1
2190	41	251	1	2	0	1.97260273972603		65	0	1	0	1	0	1	30	0	0	0	1	0	3	1	1	1	1	1	2	1	1
2190	41	251	1	2	0	1.97260273972603		78	0	1	0	1	0	1	30	0	0	0	1	0	3	1	1	1	1	1	2	1	1
2190	41	251	1	2	0	1.97260273972603		91	0	1	0	1	0	1	27	0	0	0	1	0	3	1	1	1	1	1	2	1	1
2190	41	251	1	2	0	1.97260273972603		104	0	1	0	0	0	0	30	0	0	0	1	0	3	1	1	1	1	1	2	1	1
2169	34	251	2	2	0	1.96712328767123		0	0	1	0	0	0	0	31	0	0	0	1	0	1	1	1	0	1	1	2	0	0
2169	34	251	2	2	0	1.96712328767123		4	0	1	0	0	0	0	31	0	0	0	1	0	3	1	1	0	1	1	2	0	0
2169	34	251	2	2	0	1.96712328767123		13	0	1	0	1	0	1	31	0	0	0	1	0	3	1	1	0	1	1	2	0	0
2169	34	251	2	2	0	1.96712328767123		26	0	1	0	0	0	0	30	0	0	1	0	0	3	1	1	0	1	1	2	0	0
2169	34	251	2	2	0	1.96712328767123		39	0	1	0	1	0	1	31	0	0	0	1	0	3	1	1	0	1	1	2	1	0
2169	34	251	2	2	0	1.96712328767123		52	0	1	0	1	0	1	30	0	0	0	1	0	3	0	1	0	1	1	2	1	0
2169	34	251	2	2	0	1.96712328767123		65	0	1	0	1	0	1	30	0	0	0	1	0	3	1	0	0	1	1	2	1	0
2169	34	251	2	2	0	1.96712328767123		78	0	1	0	1	0	1	30	0	0	0	1	0	3	1	1	0	1	1	2	1	0
2169	34	251	2	2	0	1.96712328767123		91	0	1	0	1	0	1	28	0	0	0	1	0	3	0	0	0	0	0	2	1	0
2169	34	251	2	2	0	1.96712328767123		104	0	1	0	1	0	1	30	0	0	0	1	0	3	0	0	0	1	1	2	1	0
1683	45	251	1	1	0	1.95616438356164		0	1	1	1	0	0	1	29	0	0	0	1	0	1	1	0	0	1	1	2	0	1
1683	45	251	1	1	0	1.95616438356164		4	1	1	0	0	0	0	20	0	0	0	1	0	1	1	1	1	1	1	2	0	1
1683	45	251	1	1	0	1.95616438356164		13	0	1	0	0	0	0	25	0	0	0	1	0	1	1	0	0	1	1	2	0	1
1683	45	251	1	1	0	1.95616438356164		26	0	1	0	0	0	0	20	0	0	1	0	0	1	1	0	0	1	1	2	0	1
1683	45	251	1	1	0	1.95616438356164		39	0	1	1	1	0	1	31	0	0	0	1	0	1	1	0	0	1	1	2	0	1
1683	45	251	1	1	0	1.95616438356164		52	1	1	0	0	0	0	15	0	0	0	1	0	1	0	1	0	1	1	2	0	1
1683	45	251	1	1	0	1.95616438356164		65	1	1	0	0	0	0	15	0	0	1	0	0	1	0	0	0	1	1	2	0	1
1683	45	251	1	1	0	1.95616438356164		78	0	1	0	1	0	1	15	0	0	0	1	0	1	0	0	0	1	1	2	0	1
1683	45	251	1	1	0	1.95616438356164		91	1	1	0	0	0	0	15	0	0	0	1	0	1	0	0	0	0	0	2	0	1
1683	45	251	1	1	0	1.95616438356164		104	1	1	0	0	0	0	15	0	0	0	1	0	3	0	0	0	1	1	2	1	1
2661	28	251	1	1	0	1.93424657534247		0	0	1	0	0	0	0	31	0	0	1	0	0	1	1	0	1	1	1	2	0	1
2661	28	251	1	1	0	1.93424657534247		4	1	1	0	0	0	0	31	0	1	1	0	1	1	1	1	0	0	1	2	0	1
2661	28	251	1	1	0	1.93424657534247		13	1	1	0	0	0	0	5	0	1	1	0	1	1	1	0	1	1	1	2	0	1
2661	28	251	1	1	0	1.93424657534247		26	1	1	1	0	0	1	20	0	1	1	0	1	1	1	0	1	0	1	2	0	1
2661	28	251	1	1	0	1.93424657534247		39	1	1	0	0	0	0	2	0	0	1	0	0	1	0	0	1	0	1	2	0	1
2661	28	251	1	1	0	1.93424657534247		52	1	1	1	0	0	1	7	0	0	0	1	0	1	0	0	0	0	0	2	0	1
2661	28	251	1	1	0	1.93424657534247		65	1	1	0	0	0	0	30	0	0	1	0	0	1	0	0	0	0	0	2	0	1
2661	28	251	1	1	0	1.93424657534247		78	1	1	0	0	0	0	30	0	0	1	0	0	1	0	0	0	0	0	2	0	1
2661	28	251	1	1	0	1.93424657534247		91	0	1	0	1	0	1	7	0	0	0	1	0	1	0	0	0	0	0	2	0	1
2661	28	251	1	1	0	1.93424657534247		104	1	1	0	0	0	0	10	0	0	0	1	0	3	0	0	0	0	0	2	1	1
1753	30	251	2	1	1	1.85753424657534	2	0	1	1	1	0	0	1	15	0	0	1	0	0	1	0	1	0	1	1	2	0	0
1753	30	251	2	1	1	1.85753424657534	2	4	1	1	0	1	0	1	10	0	0	1	0	0	1	1	1	0	1	1	2	0	0
1753	30	251	2	1	1	1.85753424657534	2	13	1	1	0	1	0	1	20	0	0	1	0	0	1	1	1	1	1	1	2	0	0
1753	30	251	2	1	1	1.85753424657534	2	26	1	1	1	1	0	1	21	0	1	1	0	1	1	0	1	0	0	1	1	0	1
1753	30	251	2	1	1	1.85753424657534	2	39	1	1	0	1	0	1	25	0	0	1	0	0	1	1	1	0	1	1	1	0	1
1753	30	251	2	1	1	1.85753424657534	2	52	1	1	0	1	0	1	25	0	0	1	0	0	1	1	1	0	1	1	1	0	0
1753	30	251	2	1	1	1.85753424657534	2	65	1	1	1	1	0	1	25	0	0	1	0	0	1	1	1	0	1	1	1	0	0
1753	30	251	2	1	1	1.85753424657534	2	78	1	1	1	1	0	1	15	0	0	1	0	0	3	1	1	0	1	1	1	0	1
1753	30	251	2	1	1	1.85753424657534	2	91	1	1	0	1	0	1	20	0	1	1	0	1	3	1	0	0	0	0	1	0	1
1862	31	251	2	2	0	1.93150684931507		0	0	1	0	0	0	0	31	0	0	1	0	0	1	0	0	0	1	1	1	0	1
1862	31	251	2	2	0	1.93150684931507		4	0	1	0	1	0	1	30	0	0	1	0	0	1	0	0	0	1	1	1	0	1
1862	31	251	2	2	0	1.93150684931507		13	0	1	0	1	0	1	31	0	0	1	0	0	1	0	0	0	1	1	1	0	1
1862	31	251	2	2	0	1.93150684931507		26	0	1	0	1	0	1	30	0	0	1	0	0	3	0	0	0	0	0	1	1	1
1862	31	251	2	2	0	1.93150684931507		39	0	1	0	1	0	1	30	0	0	1	0	0	3	0	0	0	1	1	1	1	1
1862	31	251	2	2	0	1.93150684931507		52	0	1	0	1	0	1	30	0	0	0	1	0	3	0	0	0	1	1	1	1	1
1862	31	251	2	2	0	1.93150684931507		65	0	1	0	1	0	1	30	0	0	1	0	0	3	0	0	0	1	1	1	1	1
1862	31	251	2	2	0	1.93150684931507		78	0	1	1	1	0	1	20	0	0	1	0	0	3	0	0	0	1	1	1	0	1
1862	31	251	2	2	0	1.93150684931507		91	0	1	0	1	0	1	28	0	0	1	0	0	3	0	0	0	1	1	1	0	1
1862	31	251	2	2	0	1.93150684931507		104	0	1	0	1	0	1	30	0	0	1	0	0	3	0	0	0	1	1	1	0	1
2940	34	251	2	2	0	1.96164383561644		0	1	1	0	0	0	0	31	0	0	1	0	0	1	1	1	0	1	1	2	0	1
2940	34	251	2	2	0	1.96164383561644		4	1	1	0	0	0	0	30	0	0	1	0	0	1	1	1	0	1	1	2	0	1
2940	34	251	2	2	0	1.96164383561644		13	0	1	0	0	0	0	31	0	0	1	0	0	3	1	1	1	1	1	2	1	1
2940	34	251	2	2	0	1.96164383561644		26	0	1	0	0	0	0	31	0	0	1	0	0	3	1	1	1	1	1	2	1	1
2940	34	251	2	2	0	1.96164383561644		39	1	1	0	0	0	0	30	0	0	1	0	0	3	1	1	0	1	1	2	1	1
2940	34	251	2	2	0	1.96164383561644		52	1	1	0	1	0	1	30	0	0	1	0	0	3	1	1	0	1	1	2	0	1
2940	34	251	2	2	0	1.96164383561644		65	1	1	0	0	0	0	30	0	0	1	0	0	3	1	1	0	1	1	2	0	1
2940	34	251	2	2	0	1.96164383561644		78	0	1	0	1	0	1	31	0	0	1	0	0	3	0	1	0	1	1	2	0	1
2940	34	251	2	2	0	1.96164383561644		91	1	1	0	0	0	0	28	0	0	1	0	0	3	1	0	0	1	1	2	0	1
2940	34	251	2	2	0	1.96164383561644		104	0	1	0	1	0	1	30	0	0	1	0	0	3	0	1	0	1	1	2	0	1
1435	44	251	1	1	0	1.97534246575342		0	1	1	1	0	0	1	8	0	1	1	0	1	1	0	1	0	0	1	1	0	0
1435	44	251	1	1	0	1.97534246575342		4	0	1	1	0	0	1	3	0	1	1	0	1	1	0	0	0	0	0	1	0	0
1435	44	251	1	1	0	1.97534246575342		13	0	1	1	0	0	1	1	0	0	1	0	0	1	0	0	0	0	0	1	0	0
1435	44	251	1	1	0	1.97534246575342		26	0	1	1	0	0	1	1	0	0	1	0	0	1	0	0	0	0	0	1	0	0
1435	44	251	1	1	0	1.97534246575342		39	1	1	1	0	0	1	1	0	1	1	0	1	3	0	0	0	0	0	1	1	0
1435	44	251	1	1	0	1.97534246575342		52	1	1	1	0	0	1	1	0	1	1	0	1	3	0	0	0	0	0	1	1	0
1435	44	251	1	1	0	1.97534246575342		65	1	1	1	0	0	1	1	0	1	1	0	1	3	0	0	0	0	0	1	1	0
1435	44	251	1	1	0	1.97534246575342		78	1	0	1	0	0	0	1	0	0	1	0	0	3	0	0	0	0	0	1	1	1
1435	44	251	1	1	0	1.97534246575342		91	1	1	0	0	0	0	1	0	0	1	0	0	3	0	1	0	0	1	1	1	1
1435	44	251	1	1	0	1.97534246575342		104	1	0	1	0	0	0	1	0	0	1	0	0	3	0	0	0	0	0	1	0	1
2632	45	251	2	2	0	1.93424657534247		0	1	1	1	0	0	1	7	0	1	1	0	1	1	0	0	0	0	0	2	0	0
2632	45	251	2	2	0	1.93424657534247		4	1	1	1	0	0	1	10	0	0	1	0	0	1	0	0	0	0	0	2	0	0
2632	45	251	2	2	0	1.93424657534247		13	0	1	1	0	0	1	15	0	0	1	0	0	3	0	0	0	0	0	2	1	0
2632	45	251	2	2	0	1.93424657534247		26	1	1	1	0	0	1	5	0	0	1	0	0	3	0	0	0	0	0	2	1	0
2632	45	251	2	2	0	1.93424657534247		39	1	1	1	0	0	1	2	0	1	1	0	1	3	0	0	0	0	0	2	1	0
2632	45	251	2	2	0	1.93424657534247		52	0	1	1	0	0	1	3	0	0	1	0	0	3	0	0	0	0	0	2	1	1
2632	45	251	2	2	0	1.93424657534247		65	0	1	0	0	0	0	2	0	0	1	0	0	3	0	0	0	0	0	2	1	1
2632	45	251	2	2	0	1.93424657534247		78	0	1	0	0	0	0	2	0	0	1	0	0	3	0	0	0	0	0	2	1	0
2632	45	251	2	2	0	1.93424657534247		91	0	1	0	0	0	0	1	0	0	1	0	0	3	0	0	0	0	0	2	1	0
2632	45	251	2	2	0	1.93424657534247		104	0	1	1	0	0	1	1	0	0	1	0	0	3	0	0	0	0	0	2	1	1
376	37	251	2	1	0	1.41643835616438		0	0	1	0	1	0	1	15	0	0	1	0	0	3	1	1	0	1	1	1	0	0
376	37	251	2	1	0	1.41643835616438		4	0	1	0	1	0	1	30	0	0	1	0	0	3	1	1	0	1	1	1	0	0
376	37	251	2	1	0	1.41643835616438		13	0	1	1	1	0	1	30	0	0	1	0	0	3	0	1	0	1	1	1	1	0
376	37	251	2	1	0	1.41643835616438		26	0	1	1	1	0	1	27	0	0	1	0	0	3	0	1	0	1	1	1	1	0
376	37	251	2	1	0	1.41643835616438		39	1	1	1	1	0	1	27	0	0	1	0	0	3	0	0	0	1	1	1	1	0
376	37	251	2	1	0	1.41643835616438		52	0	1	1	1	0	1	29	0	1	1	0	1	3	1	1	0	0	1	1	1	0
376	37	251	2	1	0	1.41643835616438		65	1	1	1	1	0	1	28	0	0	1	0	0	3	0	1	0	1	1	1	1	0
376	37	251	2	1	0	1.41643835616438		78	1	1	1	1	0	1	30	0	0	1	0	0	3	1	1	1	1	1	1	1	0
2774	37	251	2	1	0	1.93972602739726		0	1	1	1	0	0	1	31	0	0	1	0	0	1	1	1	1	0	1	2	0	1
2774	37	251	2	1	0	1.93972602739726		4	1	1	0	1	0	1	25	0	0	0	1	0	1	1	0	0	0	0	2	0	1
2774	37	251	2	1	0	1.93972602739726		13	0	1	0	1	0	1	31	0	0	1	0	0	1	0	0	0	0	0	2	0	1
2774	37	251	2	1	0	1.93972602739726		26	1	1	1	1	0	1	30	0	0	0	1	0	1	1	0	0	0	0	2	0	1
2774	37	251	2	1	0	1.93972602739726		39	1	1	1	1	0	1	30	0	0	1	0	0	1	1	0	0	0	0	2	0	1
2774	37	251	2	1	0	1.93972602739726		52	1	1	1	0	0	1	30	0	0	1	0	0	1	1	0	0	0	0	2	0	1
2774	37	251	2	1	0	1.93972602739726		65	1	1	1	1	0	1	30	0	0	1	0	0	1	1	0	0	0	0	2	0	1
2774	37	251	2	1	0	1.93972602739726		78	1	1	1	1	0	1	30	0	0	1	0	0	1	1	0	0	0	0	2	0	1
2774	37	251	2	1	0	1.93972602739726		91	0	1	0	1	0	1	30	0	0	1	0	0	1	0	0	0	0	0	2	0	1
2774	37	251	2	1	0	1.93972602739726		104	0	1	0	1	0	1	30	0	1	1	0	1	1	0	0	0	0	0	2	0	1
2135	41	251	2	2	0	1.44383561643836		0	0	1	0	1	0	1	31	0	0	0	1	0	1	1	1	1	1	1	1	0	1
2135	41	251	2	2	0	1.44383561643836		4	0	1	0	1	0	1	31	0	0	0	1	0	3	0	1	1	1	1	1	0	1
2135	41	251	2	2	0	1.44383561643836		13	0	1	0	1	0	1	30	0	0	1	0	0	2	1	1	1	1	1	1	0	1
2135	41	251	2	2	0	1.44383561643836		26	1	1	0	1	0	1	30	0	0	1	0	0	2	0	1	1	1	1	1	0	1
2135	41	251	2	2	0	1.44383561643836		39	0	1	0	1	0	1	30	0	0	1	0	0	2	1	0	1	0	1	1	0	1
2135	41	251	2	2	0	1.44383561643836		52	0	1	0	1	0	1	30	0	0	1	0	0	2	0	0	1	0	1	1	0	1
2135	41	251	2	2	0	1.44383561643836		65	0	1	0	1	0	1	30	0	0	0	1	0	2	0	1	1	1	1	1	0	1
2135	41	251	2	2	0	1.44383561643836		78	0	1	0	1	0	1	28	0	0	0	1	0	2	0	1	1	1	1	1	0	1
2241	36	251	2	2	1	0.0575342465753425	1	0	0	1	1	0	0	1	21	0	0	0	1	0	1	1	1	0	0	1	2	0	0
2655	24	251	1	1	0	1.95342465753425		0	0	1	0	0	0	0	20	0	0	1	0	0	1	0	1	1	1	1	1	0	1
2655	24	251	1	1	0	1.95342465753425		4	0	1	0	1	0	1	20	0	0	1	0	0	1	1	1	1	1	1	1	0	1
2655	24	251	1	1	0	1.95342465753425		13	0	1	0	1	0	1	25	0	0	1	0	0	1	0	1	1	1	1	1	0	1
2655	24	251	1	1	0	1.95342465753425		26	0	1	0	1	0	1	20	0	0	1	0	0	1	1	1	1	1	1	1	0	1
2655	24	251	1	1	0	1.95342465753425		39	0	1	0	1	0	1	25	0	1	1	0	1	1	1	1	1	1	1	1	0	1
2655	24	251	1	1	0	1.95342465753425		52	0	1	0	1	0	1	30	0	0	1	0	0	1	1	1	1	1	1	1	0	0
2655	24	251	1	1	0	1.95342465753425		65	0	1	0	1	0	1	30	0	0	1	0	0	1	1	1	1	1	1	1	0	0
2655	24	251	1	1	0	1.95342465753425		78	0	1	0	1	0	1	25	0	0	1	0	0	1	1	1	1	1	1	1	0	1
2655	24	251	1	1	0	1.95342465753425		91	1	1	0	1	0	1	28	0	0	1	0	0	1	1	1	1	1	1	1	0	1
2655	24	251	1	1	0	1.95342465753425		104	0	1	0	1	0	1	30	0	0	1	0	0	1	1	1	1	1	1	1	0	1
252	27	251	1	1	0	1.93424657534247		0	1	1	1	0	0	1	31	0	0	0	1	0	1	1	1	0	1	1	1	0	1
252	27	251	1	1	0	1.93424657534247		4	0	1	0	0	0	0	20	0	0	1	0	0	1	0	1	0	1	1	1	0	1
252	27	251	1	1	0	1.93424657534247		13	1	1	0	0	0	0	20	0	0	1	0	0	1	0	0	0	0	0	1	0	1
252	27	251	1	1	0	1.93424657534247		26	0	1	0	1	0	1	20	0	0	1	0	0	1	0	0	0	1	1	1	0	1
252	27	251	1	1	0	1.93424657534247		39	0	1	0	1	0	1	10	0	0	1	0	0	1	0	0	0	1	1	1	0	1
252	27	251	1	1	0	1.93424657534247		52	1	1	0	1	0	1	30	0	0	0	1	0	1	1	1	0	0	1	1	0	1
252	27	251	1	1	0	1.93424657534247		65	1	1	0	1	0	1	30	0	0	1	0	0	1	0	1	0	1	1	1	0	1
252	27	251	1	1	0	1.93424657534247		78	1	1	0	1	0	1	20	0	0	1	0	0	3	0	1	0	0	1	1	0	1
252	27	251	1	1	0	1.93424657534247		91	1	1	0	1	0	1	30	0	0	0	1	0	3	1	1	1	1	1	1	0	1
252	27	251	1	1	0	1.93424657534247		104	0	1	0	1	0	1	30	0	0	0	1	0	3	0	1	0	1	1	1	0	1
329	45	251	2	1	1	0.227397260273973	4	0	1	1	0	0	0	0	15	0	0	0	1	0	1	1	0	0	0	0	1	0	1
1483	36	251	2	1	0	1.95890410958904		0	0	1	0	0	0	0	31	0	0	0	1	0	1	1	0	1	1	1	1	0	1
1483	36	251	2	1	0	1.95890410958904		4	0	1	0	1	0	1	30	0	0	0	1	0	1	1	0	1	0	1	1	0	1
1483	36	251	2	1	0	1.95890410958904		13	0	1	1	1	0	1	31	0	0	0	1	0	1	1	0	0	1	1	1	0	1
1483	36	251	2	1	0	1.95890410958904		26	0	1	1	1	0	1	30	0	0	1	0	0	1	1	0	1	1	1	1	0	1
1483	36	251	2	1	0	1.95890410958904		39	0	1	1	1	0	1	31	0	0	0	1	0	1	1	0	0	1	1	1	0	1
1483	36	251	2	1	0	1.95890410958904		52	0	1	1	1	0	1	30	0	0	0	1	0	3	1	0	1	1	1	1	0	1
1483	36	251	2	1	0	1.95890410958904		65	0	1	0	1	0	1	30	0	0	0	1	0	2	1	0	0	1	1	1	1	1
1483	36	251	2	1	0	1.95890410958904		78	0	1	1	1	0	1	30	0	0	0	1	0	2	0	0	0	1	1	1	0	1
1483	36	251	2	1	0	1.95890410958904		91	0	1	0	1	0	1	30	0	0	0	1	0	3	1	0	0	0	0	1	0	1
1483	36	251	2	1	0	1.95890410958904		104	0	1	0	1	0	1	30	0	0	0	1	0	3	1	0	0	0	0	1	1	1
227	41	251	2	1	1	0.536986301369863	1	0	0	1	0	0	0	0	20	0	0	1	0	0	1	1	1	0	1	1	2	0	1
227	41	251	2	1	1	0.536986301369863	1	4	0	1	0	0	0	0	20	0	0	1	0	0	3	1	0	0	1	1	2	0	1
227	41	251	2	1	1	0.536986301369863	1	13	0	1	0	1	0	1	25	0	0	1	0	0	3	1	0	1	1	1	2	0	1
263	32	251	1	1	0	1.91780821917808		0	1	1	0	0	0	0	20	0	1	1	0	1	1	1	0	1	1	1	1	0	1
263	32	251	1	1	0	1.91780821917808		4	0	1	1	0	0	1	31	0	0	1	0	0	1	1	0	1	1	1	1	0	1
263	32	251	1	1	0	1.91780821917808		13	0	1	0	0	0	0	31	0	1	1	0	1	1	0	1	1	1	1	1	0	1
263	32	251	1	1	0	1.91780821917808		26	0	1	1	0	0	1	30	0	0	1	0	0	1	1	0	1	0	1	1	0	1
263	32	251	1	1	0	1.91780821917808		39	0	1	0	0	0	0	31	0	0	0	1	0	3	0	1	1	1	1	1	0	1
263	32	251	1	1	0	1.91780821917808		52	0	1	0	0	0	0	30	0	0	1	0	0	3	1	1	1	1	1	1	1	1
263	32	251	1	1	0	1.91780821917808		65	0	1	0	0	0	0	30	0	0	1	0	0	3	1	1	1	1	1	1	1	1
263	32	251	1	1	0	1.91780821917808		78	0	1	0	0	0	0	30	0	0	1	0	0	3	1	1	1	1	1	1	1	1
263	32	251	1	1	0	1.91780821917808		91	0	1	0	0	0	0	28	0	0	1	0	0	3	0	1	1	1	1	1	1	1
263	32	251	1	1	0	1.91780821917808		104	0	1	1	0	0	1	30	0	1	1	0	1	3	1	1	1	1	1	1	1	1
1101	39	251	2	1	0	0.656598547795494		0	1	1	1	0	0	1	31	0	1	1	0	1	1	0	1	0	1	1	2	0	1
1101	39	251	2	1	0	0.656598547795494		4	1	1	1	0	0	1	20	0	0	1	0	0	1	0	1	0	1	1	2	0	1
1101	39	251	2	1	0	0.656598547795494		13	1	1	1	0	0	1	20	0	0	1	0	0	1	0	1	0	1	1	2	0	1
1101	39	251	2	1	0	0.656598547795494		26	1	1	1	0	0	1	20	0	0	1	0	0	1	0	1	0	1	1	2	0	1
1477	31	251	1	1	0	1.93424657534247		0	1	1	0	0	0	0	15	0	0	0	1	0	2	1	1	1	1	1	2	0	0
1477	31	251	1	1	0	1.93424657534247		4	1	1	0	0	0	0	10	0	0	0	1	0	2	1	1	1	1	1	2	0	0
1477	31	251	1	1	0	1.93424657534247		13	1	1	0	0	0	0	15	0	0	0	1	0	2	1	1	1	1	1	2	0	0
1477	31	251	1	1	0	1.93424657534247		26	0	1	0	0	0	0	5	0	0	0	1	0	3	1	1	1	1	1	1	1	0
1477	31	251	1	1	0	1.93424657534247		39	1	1	0	0	0	0	1	0	0	0	1	0	3	0	1	0	1	1	1	1	0
1477	31	251	1	1	0	1.93424657534247		52	0	0	0	0	1	0	0	0	0	0	1	0	3	0	1	1	1	1	1	1	0
1477	31	251	1	1	0	1.93424657534247		65	0	0	0	0	1	0	0	0	0	0	1	0	3	0	1	1	1	1	1	1	0
1477	31	251	1	1	0	1.93424657534247		78	0	1	0	0	0	0	20	0	0	0	1	0	3	0	1	1	1	1	1	1	1
1477	31	251	1	1	0	1.93424657534247		91	1	1	1	0	0	1	21	0	0	0	1	0	3	0	1	1	1	1	1	1	1
1477	31	251	1	1	0	1.93424657534247		104	0	1	0	0	0	0	0	0	0	1	0	0	3	0	1	1	1	1	1	1	1
1677	40	251	2	1	0	1.93150684931507		0	1	1	0	0	0	0	8	0	0	1	0	0	1	1	1	0	1	1	1	0	1
1677	40	251	2	1	0	1.93150684931507		4	1	1	0	1	0	1	6	0	0	1	0	0	1	1	0	0	1	1	1	0	1
1677	40	251	2	1	0	1.93150684931507		13	1	1	1	1	0	1	8	0	1	1	0	1	1	0	1	0	1	1	1	0	1
1677	40	251	2	1	0	1.93150684931507		26	1	1	0	0	0	0	8	0	0	1	0	0	1	0	0	0	1	1	1	0	1
1677	40	251	2	1	0	1.93150684931507		39	0	1	1	0	0	1	2	0	0	1	0	0	3	0	1	0	1	1	1	1	1
1677	40	251	2	1	0	1.93150684931507		52	1	1	0	0	0	0	7	0	0	1	0	0	3	0	1	1	1	1	1	1	1
1677	40	251	2	1	0	1.93150684931507		65	0	1	0	0	0	0	4	0	0	1	0	0	3	0	1	1	1	1	1	1	1
1677	40	251	2	1	0	1.93150684931507		78	0	1	0	1	0	1	5	0	1	1	0	1	3	0	1	1	1	1	1	1	1
1677	40	251	2	1	0	1.93150684931507		91	1	1	0	1	0	1	15	0	0	1	0	0	3	0	0	1	1	1	1	1	1
1677	40	251	2	1	0	1.93150684931507		104	1	0	0	0	1	0	0	0	0	1	0	0	3	1	0	0	1	1	1	1	1
1086	42	251	2	1	1	1.55890410958904	2	0	0	0	1	0	0	0	15	0	0	1	0	0	1	0	0	0	1	1	2	0	0
1086	42	251	2	1	1	1.55890410958904	2	4	0	0	1	0	0	0	20	0	0	1	0	0	1	0	0	0	1	1	2	0	0
1086	42	251	2	1	1	1.55890410958904	2	13	0	0	1	0	0	0	15	0	0	1	0	0	1	0	0	0	1	1	2	0	0
1086	42	251	2	1	1	1.55890410958904	2	26	0	0	1	0	0	0	20	0	0	1	0	0	1	0	0	0	1	1	2	0	0
1086	42	251	2	1	1	1.55890410958904	2	39	0	1	1	0	0	1	20	0	0	1	0	0	1	0	0	0	1	1	2	0	0
1086	42	251	2	1	1	1.55890410958904	2	52	0	0	1	0	0	0	10	0	0	1	0	0	1	0	0	0	0	0	2	0	0
1086	42	251	2	1	1	1.55890410958904	2	65	0	1	1	0	0	1	25	0	0	1	0	0	1	0	0	0	0	0	2	0	0
740	30	251	1	1	0	1.91506849315068		0	1	1	0	0	0	0	20	0	0	0	1	0	1	1	0	0	1	1	2	0	1
740	30	251	1	1	0	1.91506849315068		4	1	1	0	1	0	1	28	0	0	0	1	0	1	1	0	0	1	1	2	0	1
740	30	251	1	1	0	1.91506849315068		13	1	1	1	1	0	1	31	0	0	0	1	0	1	0	0	0	1	1	2	0	1
740	30	251	1	1	0	1.91506849315068		26	0	1	0	1	0	1	25	0	0	0	1	0	1	1	0	0	1	1	2	0	0
740	30	251	1	1	0	1.91506849315068		39	0	1	1	1	0	1	31	0	0	0	1	0	1	1	1	0	1	1	2	0	0
740	30	251	1	1	0	1.91506849315068		52	0	1	1	1	0	1	20	0	0	0	1	0	1	1	0	0	1	1	2	0	0
740	30	251	1	1	0	1.91506849315068		65	1	1	0	0	0	0	15	0	1	1	0	1	1	1	0	0	1	1	2	0	0
740	30	251	1	1	0	1.91506849315068		78	0	1	0	0	0	0	20	0	0	1	0	0	3	1	1	0	1	1	2	1	0
740	30	251	1	1	0	1.91506849315068		91	0	1	0	0	0	0	28	0	0	1	0	0	3	1	1	0	1	1	2	1	0
740	30	251	1	1	0	1.91506849315068		104	0	1	0	1	0	1	20	0	0	0	1	0	3	1	1	0	1	1	2	1	0
1315	34	251	2	1	0	1.82465753424658		0	0	1	0	0	0	0	15	0	0	1	0	0	1	1	1	0	1	1	1	0	1
1315	34	251	2	1	0	1.82465753424658		4	0	1	0	0	0	0	12	0	0	0	1	0	1	0	1	0	1	1	1	0	1
1315	34	251	2	1	0	1.82465753424658		13	0	1	0	0	0	0	10	0	0	0	1	0	3	1	1	0	1	1	1	0	1
1315	34	251	2	1	0	1.82465753424658		26	0	1	0	1	0	1	20	0	0	0	1	0	3	0	1	1	1	1	1	1	1
1315	34	251	2	1	0	1.82465753424658		39	0	1	0	1	0	1	12	0	0	0	1	0	3	0	1	1	1	1	1	1	1
1315	34	251	2	1	0	1.82465753424658		52	1	1	0	1	0	1	12	0	0	0	1	0	3	0	1	0	1	1	1	0	1
1315	34	251	2	1	0	1.82465753424658		65	0	1	0	1	0	1	30	0	0	0	1	0	3	0	1	0	1	1	1	1	1
1315	34	251	2	1	0	1.82465753424658		78	1	1	0	1	0	1	30	0	0	1	0	0	3	0	0	1	1	1	1	1	1
1315	34	251	2	1	0	1.82465753424658		91	0	1	0	1	0	1	0	0	0	1	0	0	3	0	0	0	1	1	1	1	1
3492	39	251	1	1	0	1.47397260273973		0	0	1	1	0	0	1	30	1	0	1	0	1	1	0	1	0	1	1	1	0	1
3492	39	251	1	1	0	1.47397260273973		4	0	1	1	0	0	1	30	0	0	0	1	0	1	1	1	1	1	1	1	0	1
3492	39	251	1	1	0	1.47397260273973		13	0	1	1	0	0	1	31	0	0	0	1	0	1	1	1	1	1	1	1	0	1
3492	39	251	1	1	0	1.47397260273973		26	0	1	0	1	0	1	31	0	0	1	0	0	1	0	1	0	1	1	1	0	1
3492	39	251	1	1	0	1.47397260273973		39	0	1	0	1	0	1	30	0	0	0	1	0	1	0	0	0	1	1	1	0	1
3492	39	251	1	1	0	1.47397260273973		52	0	1	0	1	0	1	31	0	0	1	0	0	1	0	0	1	0	1	1	0	1
3492	39	251	1	1	0	1.47397260273973		65	0	1	0	1	0	1	30	0	0	1	0	0	1	0	1	0	1	1	1	0	1
3492	39	251	1	1	0	1.47397260273973		78	0	1	0	1	0	1	28	0	0	1	0	0	1	0	0	0	1	1	1	0	1
2976	40	251	2	1	0	1.88493150684932		0	1	1	1	0	0	1	30	0	1	1	0	1	1	1	0	1	0	1	2	0	1
2976	40	251	2	1	0	1.88493150684932		4	1	1	0	1	0	1	30	0	0	1	0	0	1	1	0	0	1	1	2	0	1
2976	40	251	2	1	0	1.88493150684932		13	1	1	0	1	0	1	31	0	0	1	0	0	1	1	1	0	1	1	2	0	1
2976	40	251	2	1	0	1.88493150684932		26	1	1	0	1	0	1	29	0	0	1	0	0	1	1	1	0	1	1	2	0	0
2976	40	251	2	1	0	1.88493150684932		39	1	1	0	1	0	1	10	0	0	1	0	0	1	1	1	0	1	1	2	0	0
2976	40	251	2	1	0	1.88493150684932		52	1	1	0	1	0	1	10	0	0	0	1	0	3	0	0	0	0	0	2	1	1
2976	40	251	2	1	0	1.88493150684932		65	0	1	0	1	0	1	31	0	0	1	0	0	3	1	0	0	1	1	2	1	1
2976	40	251	2	1	0	1.88493150684932		78	1	1	1	1	0	1	30	0	0	1	0	0	3	0	0	0	1	1	2	1	1
2976	40	251	2	1	0	1.88493150684932		91	1	1	0	1	0	1	30	0	0	1	0	0	3	1	0	0	1	1	1	1	1
1364	34	251	1	1	0	1.19752226963096		0	0	1	0	1	0	1	30	0	0	1	0	0	2	1	1	0	0	1	1	0	0
1364	34	251	1	1	0	1.19752226963096		4	0	1	0	1	0	1	29	0	1	0	0	0	2	1	0	0	0	0	1	0	0
1364	34	251	1	1	0	1.19752226963096		13	0	1	0	1	0	1	0	0	1	0	0	0	2	1	0	0	0	0	1	0	0
1364	34	251	1	1	0	1.19752226963096		26	0	0	0	0	1	0	0	0	0	0	1	0	2	0	0	0	0	0	1	0	0
1364	34	251	1	1	0	1.19752226963096		39	1	1	0	1	0	1	5	0	0	0	1	0	2	1	0	0	0	0	1	0	0
1364	34	251	1	1	0	1.19752226963096		52	1	1	0	0	0	0	5	0	0	0	1	0	3	1	0	0	0	0	1	1	0
1364	34	251	1	1	0	1.19752226963096		65	1	1	0	1	0	1	20	0	0	0	1	0	3	1	0	0	0	0	1	1	0
2489	32	251	1	1	0	1.91780821917808		0	1	1	1	0	0	1	25	0	1	1	0	1	1	1	1	0	1	1	1	0	0
2489	32	251	1	1	0	1.91780821917808		4	1	1	1	1	0	1	27	0	0	1	0	0	1	1	1	0	1	1	1	0	0
2489	32	251	1	1	0	1.91780821917808		13	1	1	1	1	0	1	31	0	0	0	1	0	3	1	1	0	1	1	1	0	0
2489	32	251	1	1	0	1.91780821917808		26	1	1	1	1	0	1	0	0	0	0	1	0	3	1	1	0	1	1	1	0	0
2489	32	251	1	1	0	1.91780821917808		39	1	1	1	1	0	1	0	0	0	0	1	0	3	1	1	0	1	1	1	0	0
2489	32	251	1	1	0	1.91780821917808		52	1	1	0	1	0	1	0	0	0	0	1	0	3	0	1	0	1	1	1	1	1
2489	32	251	1	1	0	1.91780821917808		65	1	1	0	1	0	1	25	0	0	0	1	0	3	0	1	0	1	1	1	1	1
2489	32	251	1	1	0	1.91780821917808		78	1	1	0	1	0	1	25	0	0	0	1	0	3	1	1	0	1	1	1	1	1
2489	32	251	1	1	0	1.91780821917808		91	1	1	0	1	0	1	25	0	0	0	1	0	3	1	0	0	1	1	1	1	1
2489	32	251	1	1	0	1.91780821917808		104	1	1	1	1	0	1	25	0	0	1	0	0	3	1	1	0	1	1	1	1	1
2040	40	251	2	1	0	1.93424657534247		0	1	1	0	0	0	0	23	0	0	0	1	0	1	1	1	1	1	1	1	0	1
2040	40	251	2	1	0	1.93424657534247		4	1	1	0	1	0	1	30	0	0	0	1	0	1	0	1	1	1	1	1	0	1
2040	40	251	2	1	0	1.93424657534247		13	1	1	0	1	0	1	25	0	0	0	1	0	1	1	0	0	1	1	1	0	1
2040	40	251	2	1	0	1.93424657534247		26	1	1	0	1	0	1	15	0	0	1	0	0	1	1	0	0	1	1	1	0	1
2040	40	251	2	1	0	1.93424657534247		39	1	1	0	1	0	1	30	0	0	1	0	0	1	1	0	0	1	1	1	0	1
2040	40	251	2	1	0	1.93424657534247		52	1	1	0	1	0	1	30	0	0	1	0	0	1	1	0	0	1	1	1	0	1
2040	40	251	2	1	0	1.93424657534247		65	1	1	0	1	0	1	10	0	0	1	0	0	1	0	0	0	1	1	1	0	1
2040	40	251	2	1	0	1.93424657534247		78	1	1	0	1	0	1	23	0	0	1	0	0	1	0	0	0	0	0	1	0	1
2040	40	251	2	1	0	1.93424657534247		91	1	1	0	1	0	1	28	0	0	1	0	0	1	0	0	0	1	1	1	0	1
2040	40	251	2	1	0	1.93424657534247		104	1	1	0	1	0	1	30	0	0	1	0	0	1	0	0	0	1	1	1	1	0
2437	36	251	1	1	0	1.74246575342466		0	0	1	0	0	0	0	24	0	0	0	1	0	1	1	1	0	0	1	1	0	1
2437	36	251	1	1	0	1.74246575342466		4	0	1	0	0	0	0	15	0	0	0	1	0	1	0	0	0	1	1	1	0	1
2437	36	251	1	1	0	1.74246575342466		13	0	1	1	0	0	1	30	0	1	1	0	1	1	0	0	0	0	0	1	0	1
2437	36	251	1	1	0	1.74246575342466		26	0	1	1	0	0	1	31	0	1	1	0	1	1	0	0	0	0	0	1	0	1
2437	36	251	1	1	0	1.74246575342466		39	0	1	1	0	0	1	31	0	1	1	0	1	1	0	0	0	0	0	1	0	1
2437	36	251	1	1	0	1.74246575342466		52	0	1	1	0	0	1	31	0	1	1	0	1	1	0	0	0	0	0	1	0	1
2437	36	251	1	1	0	1.74246575342466		65	0	1	1	0	0	1	31	0	1	0	0	0	1	1	1	0	1	1	1	1	1
2437	36	251	1	1	0	1.74246575342466		78	0	1	1	0	0	1	30	0	0	0	1	0	1	1	1	0	0	1	1	1	1
2437	36	251	1	1	0	1.74246575342466		91	0	1	1	1	0	1	28	0	0	0	1	0	1	1	1	0	0	1	1	1	1
3238	40	251	2	1	1	0.208219178082192	4	0	1	1	0	0	0	0	12	0	0	0	1	0	1	0	1	0	1	1	2	0	0
2006	32	251	2	2	0	1.72876712328767		0	1	1	1	0	0	1	20	0	0	1	0	0	1	1	1	1	1	1	1	0	1
2006	32	251	2	2	0	1.72876712328767		4	1	1	1	0	0	1	15	0	0	1	0	0	1	1	1	1	1	1	1	0	1
2006	32	251	2	2	0	1.72876712328767		13	1	1	0	1	0	1	31	0	0	1	0	0	3	1	1	1	1	1	1	0	1
2006	32	251	2	2	0	1.72876712328767		26	1	1	0	0	0	0	5	0	0	1	0	0	3	1	1	1	1	1	1	1	1
2006	32	251	2	2	0	1.72876712328767		39	1	1	0	0	0	0	1	0	0	1	0	0	3	1	0	1	1	1	1	1	1
2006	32	251	2	2	0	1.72876712328767		52	1	0	0	0	1	0	0	0	0	0	1	0	3	1	0	1	1	1	1	1	1
2006	32	251	2	2	0	1.72876712328767		65	0	1	0	0	0	0	0	0	0	0	1	0	3	1	0	1	1	1	1	1	1
2006	32	251	2	2	0	1.72876712328767		78	1	1	1	0	0	1	20	0	0	1	0	0	3	1	0	1	1	1	1	1	1
2006	32	251	2	2	0	1.72876712328767		91	1	1	1	1	0	1	28	0	0	1	0	0	3	1	0	1	1	1	1	1	1
2049	28	251	2	1	0	1.66575342465753		0	0	1	1	0	0	1	3	0	0	1	0	0	1	0	1	0	1	1	2	0	0
2049	28	251	2	1	0	1.66575342465753		4	0	0	1	0	0	0	15	0	1	1	0	1	1	0	1	0	1	1	2	0	0
2049	28	251	2	1	0	1.66575342465753		13	0	1	1	0	0	1	25	0	0	1	0	0	3	1	1	0	1	1	2	0	0
2049	28	251	2	1	0	1.66575342465753		26	0	0	1	0	0	0	5	0	0	1	0	0	3	1	0	0	1	1	2	0	1
2049	28	251	2	1	0	1.66575342465753		39	0	0	0	0	1	0	0	0	0	0	1	0	3	0	0	0	1	1	2	0	1
2049	28	251	2	1	0	1.66575342465753		52	0	0	0	0	1	0	0	0	0	0	1	0	3	0	0	0	1	1	2	0	1
2049	28	251	2	1	0	1.66575342465753		65	0	0	0	0	1	0	0	0	0	0	1	0	3	0	0	0	1	1	2	1	1
2049	28	251	2	1	0	1.66575342465753		78	0	0	0	0	1	0	0	0	0	0	1	0	3	0	0	0	1	1	2	1	1
2049	28	251	2	1	0	1.66575342465753		91	0	0	0	0	1	0	0	0	0	0	1	0	3	0	0	0	0	0	2	1	1
3597	33	251	2	2	0	1.92054794520548		0	1	1	0	0	0	0	10	0	0	1	0	0	1	0	1	0	1	1	2	0	1
3597	33	251	2	2	0	1.92054794520548		4	1	1	0	0	0	0	15	0	0	1	0	0	1	0	1	0	1	1	2	0	1
3597	33	251	2	2	0	1.92054794520548		13	1	1	0	0	0	0	10	0	0	1	0	0	1	0	0	0	0	0	2	0	1
3597	33	251	2	2	0	1.92054794520548		26	1	1	0	0	0	0	31	0	0	0	1	0	3	0	1	1	0	1	2	0	1
3597	33	251	2	2	0	1.92054794520548		39	1	1	0	0	0	0	0	0	0	1	0	0	3	0	1	0	1	1	2	1	1
3597	33	251	2	2	0	1.92054794520548		52	1	1	0	0	0	0	5	0	0	1	0	0	3	0	1	0	1	1	2	1	1
3597	33	251	2	2	0	1.92054794520548		65	1	1	0	0	0	0	5	0	0	1	0	0	3	0	1	0	0	1	2	1	1
3597	33	251	2	2	0	1.92054794520548		78	1	1	0	0	0	0	15	0	0	1	0	0	3	0	0	0	0	0	2	0	1
3597	33	251	2	2	0	1.92054794520548		91	0	1	0	0	0	0	10	0	0	1	0	0	3	0	1	0	0	1	2	0	1
3597	33	251	2	2	0	1.92054794520548		104	0	1	0	0	0	0	10	0	0	1	0	0	3	0	0	0	0	0	2	0	1
2342	31	251	2	1	0	1.91780821917808		0	1	1	0	0	0	0	31	0	0	0	1	0	1	1	1	0	1	1	1	0	1
2342	31	251	2	1	0	1.91780821917808		4	0	1	0	0	0	0	31	0	0	0	1	0	1	0	0	0	0	0	1	0	1
2342	31	251	2	1	0	1.91780821917808		13	0	1	0	1	0	1	30	0	0	1	0	0	1	1	0	0	1	1	1	0	1
2342	31	251	2	1	0	1.91780821917808		26	0	1	0	1	0	1	10	0	0	1	0	0	1	1	0	0	1	1	1	0	1
2342	31	251	2	1	0	1.91780821917808		39	1	1	0	1	0	1	31	0	0	0	1	0	1	1	0	0	1	1	1	0	1
2342	31	251	2	1	0	1.91780821917808		52	1	1	0	1	0	1	30	0	0	1	0	0	1	1	0	0	1	1	1	0	1
2342	31	251	2	1	0	1.91780821917808		65	1	1	0	1	0	1	31	0	0	1	0	0	1	1	1	0	1	1	1	0	1
2342	31	251	2	1	0	1.91780821917808		78	1	1	0	1	0	1	10	0	0	0	1	0	1	0	0	0	1	1	1	0	1
2342	31	251	2	1	0	1.91780821917808		91	1	1	0	1	0	1	28	0	0	0	1	0	1	0	0	0	1	1	1	0	1
2342	31	251	2	1	0	1.91780821917808		104	1	1	0	1	0	1	30	0	0	0	1	0	1	1	0	0	1	1	1	0	1
2772	28	251	1	1	0	1.74246575342466		0	1	1	0	0	0	0	10	0	0	0	1	0	1	0	1	0	1	1	2	0	0
2772	28	251	1	1	0	1.74246575342466		4	1	1	1	0	0	1	10	0	1	0	0	0	1	1	1	0	1	1	2	0	0
2772	28	251	1	1	0	1.74246575342466		13	1	1	1	1	0	1	10	0	1	0	0	0	1	0	1	0	1	1	2	0	0
2772	28	251	1	1	0	1.74246575342466		26	0	1	0	1	0	1	22	0	0	0	1	0	3	0	1	0	1	1	2	0	0
2772	28	251	1	1	0	1.74246575342466		39	0	1	0	1	0	1	20	0	0	0	1	0	3	0	0	0	1	1	2	1	0
2772	28	251	1	1	0	1.74246575342466		52	0	1	0	1	0	1	21	0	0	0	1	0	3	0	0	0	1	1	2	1	0
2772	28	251	1	1	0	1.74246575342466		65	0	1	0	0	0	0	20	0	0	0	1	0	3	0	0	0	1	1	2	1	0
2772	28	251	1	1	0	1.74246575342466		78	0	1	1	1	0	1	15	0	0	0	1	0	3	0	1	0	1	1	2	1	0
2772	28	251	1	1	0	1.74246575342466		91	0	1	0	1	0	1	20	0	0	0	1	0	3	0	0	0	1	1	2	1	0
918	44	251	2	1	1	0.243835616438356	4	0	1	1	1	0	0	1	30	0	1	1	0	1	1	1	1	1	1	1	2	0	1
918	44	251	2	1	1	0.243835616438356	4	4	0	0	1	0	0	0	20	0	0	1	0	0	1	0	1	1	1	1	2	0	1
2002	38	251	2	1	0	1.54246575342466		0	0	1	1	0	0	1	20	0	0	1	0	0	1	1	0	0	1	1	2	0	0
2002	38	251	2	1	0	1.54246575342466		4	0	1	1	0	0	1	20	0	0	1	0	0	1	1	0	0	1	1	2	0	0
2002	38	251	2	1	0	1.54246575342466		13	1	1	1	0	0	1	20	0	0	1	0	0	1	1	0	0	0	0	2	0	0
2002	38	251	2	1	0	1.54246575342466		26	1	1	1	0	0	1	29	1	1	1	0	1	1	1	1	1	1	1	2	0	1
2002	38	251	2	1	0	1.54246575342466		39	1	1	1	0	0	1	31	1	1	1	0	1	1	1	1	1	1	1	2	0	1
2002	38	251	2	1	0	1.54246575342466		52	1	1	1	0	0	1	31	0	1	1	0	1	1	1	1	1	1	1	2	0	0
2002	38	251	2	1	0	1.54246575342466		65	1	1	1	0	0	1	28	0	1	1	0	1	1	1	1	1	1	1	2	0	0
2002	38	251	2	1	0	1.54246575342466		78	0	1	1	0	0	1	28	0	0	1	0	0	1	1	1	1	1	1	2	0	1
2008	32	251	2	1	0	1.66849315068493		0	0	1	0	1	0	1	7	0	0	0	1	0	1	1	0	0	0	0	1	0	1
2008	32	251	2	1	0	1.66849315068493		4	1	1	0	1	0	1	31	0	0	0	1	0	1	0	0	0	0	0	1	0	1
2008	32	251	2	1	0	1.66849315068493		13	1	1	0	1	0	1	30	0	1	0	0	0	1	1	0	0	0	0	1	0	1
2008	32	251	2	1	0	1.66849315068493		26	0	1	0	0	0	0	25	0	0	0	1	0	1	0	0	0	0	0	1	0	1
2008	32	251	2	1	0	1.66849315068493		39	0	1	0	1	0	1	20	0	0	0	1	0	3	0	0	0	1	1	1	0	1
2008	32	251	2	1	0	1.66849315068493		52	0	1	0	1	0	1	15	0	0	1	0	0	3	0	0	0	0	0	1	0	1
2008	32	251	2	1	0	1.66849315068493		65	1	1	0	1	0	1	0	0	0	0	1	0	3	0	0	0	0	0	1	1	1
2008	32	251	2	1	0	1.66849315068493		78	0	1	0	1	0	1	1	1	0	0	0	0	3	0	0	0	1	1	1	1	1
2008	32	251	2	1	0	1.66849315068493		91	0	0	0	0	1	0	0	0	0	1	0	0	3	0	0	0	1	1	1	1	1
250	33	251	2	1	0	1.73150684931507		0	1	1	1	0	0	1	31	0	1	1	0	1	1	1	0	1	1	1	1	0	1
250	33	251	2	1	0	1.73150684931507		4	1	1	1	1	0	1	31	0	1	1	0	1	1	1	1	1	1	1	1	0	1
250	33	251	2	1	0	1.73150684931507		13	1	0	0	1	0	0	31	0	0	1	0	0	1	1	1	1	1	1	1	0	1
250	33	251	2	1	0	1.73150684931507		26	1	1	1	1	0	1	30	0	1	1	0	1	1	0	0	1	1	1	1	0	1
250	33	251	2	1	0	1.73150684931507		39	1	1	1	1	0	1	31	0	0	1	0	0	1	1	1	1	1	1	1	0	1
250	33	251	2	1	0	1.73150684931507		52	1	1	1	0	0	1	30	0	0	1	0	0	1	1	0	1	1	1	1	0	1
250	33	251	2	1	0	1.73150684931507		65	1	1	1	0	0	1	31	0	0	1	0	0	1	1	0	1	1	1	1	0	1
250	33	251	2	1	0	1.73150684931507		78	1	1	0	0	0	0	30	0	1	1	0	1	1	1	0	1	1	1	1	0	1
250	33	251	2	1	0	1.73150684931507		91	1	1	1	0	0	1	31	0	0	1	0	0	1	1	1	1	1	1	1	0	1
3369	36	251	1	1	0	1.72328767123288		0	1	1	0	0	0	0	25	0	0	1	0	0	1	1	1	1	1	1	1	0	1
3369	36	251	1	1	0	1.72328767123288		4	1	1	0	1	0	1	31	0	0	1	0	0	1	1	1	1	1	1	1	0	1
3369	36	251	1	1	0	1.72328767123288		13	1	1	0	1	0	1	28	0	0	1	0	0	1	1	1	1	1	1	1	0	1
3369	36	251	1	1	0	1.72328767123288		26	1	1	0	1	0	1	30	0	0	1	0	0	1	1	1	0	1	1	1	0	1
3369	36	251	1	1	0	1.72328767123288		39	1	1	0	1	0	1	30	0	0	1	0	0	1	1	1	0	1	1	1	0	1
3369	36	251	1	1	0	1.72328767123288		52	0	1	0	1	0	1	30	0	0	1	0	0	1	0	1	0	1	1	1	0	1
3369	36	251	1	1	0	1.72328767123288		65	0	1	0	1	0	1	31	0	0	1	0	0	1	1	1	0	1	1	1	0	1
3369	36	251	1	1	0	1.72328767123288		78	0	1	0	1	0	1	30	0	0	1	0	0	1	1	1	0	1	1	1	0	1
3369	36	251	1	1	0	1.72328767123288		91	0	1	0	1	0	1	28	0	0	1	0	0	1	1	1	0	1	1	1	0	1
2546	29	251	2	2	0	1.68767123287671		0	1	1	0	1	0	1	12	0	0	1	0	0	1	1	1	0	1	1	1	0	1
2546	29	251	2	2	0	1.68767123287671		4	0	1	0	1	0	1	4	0	1	0	0	0	1	0	1	0	1	1	1	0	1
2546	29	251	2	2	0	1.68767123287671		13	1	1	0	1	0	1	4	0	1	0	0	0	3	0	1	0	1	1	1	1	1
2546	29	251	2	2	0	1.68767123287671		26	0	0	0	0	1	0	0	0	0	0	1	0	3	0	0	0	1	1	1	1	1
2546	29	251	2	2	0	1.68767123287671		39	1	1	0	1	0	1	5	0	0	0	1	0	3	0	1	0	1	1	1	1	1
2546	29	251	2	2	0	1.68767123287671		52	0	1	0	1	0	1	4	0	0	0	1	0	3	0	0	0	1	1	1	1	1
2546	29	251	2	2	0	1.68767123287671		65	0	1	0	1	0	1	10	0	0	0	1	0	3	0	0	0	1	1	1	1	1
2546	29	251	2	2	0	1.68767123287671		78	1	1	0	1	0	1	8	0	0	0	1	0	3	0	0	0	1	1	1	0	1
2546	29	251	2	2	0	1.68767123287671		91	0	1	0	1	0	1	20	0	1	0	0	0	3	0	0	0	1	1	1	1	1
296	43	251	2	1	0	1.74794520547945		0	1	1	1	1	0	1	15	0	1	1	0	1	1	1	0	0	1	1	1	0	0
296	43	251	2	1	0	1.74794520547945		4	1	1	0	1	0	1	20	0	0	1	0	0	1	1	0	0	1	1	1	0	0
296	43	251	2	1	0	1.74794520547945		13	1	1	0	1	0	1	7	0	0	1	0	0	1	1	0	0	1	1	1	0	0
296	43	251	2	1	0	1.74794520547945		26	1	1	0	1	0	1	2	0	0	1	0	0	1	1	1	0	1	1	1	0	0
296	43	251	2	1	0	1.74794520547945		39	0	1	0	1	0	1	3	0	0	1	0	0	3	0	1	1	1	1	1	0	0
296	43	251	2	1	0	1.74794520547945		52	0	1	0	1	0	1	2	0	0	1	0	0	3	1	1	1	0	1	1	0	0
296	43	251	2	1	0	1.74794520547945		65	0	1	0	1	0	1	5	0	0	1	0	0	3	0	1	0	1	1	1	0	0
296	43	251	2	1	0	1.74794520547945		78	0	1	0	1	0	1	12	0	0	1	0	0	3	1	1	0	1	1	1	0	0
296	43	251	2	1	0	1.74794520547945		91	0	1	0	1	0	1	4	0	0	1	0	0	3	0	0	0	1	1	1	0	0
2998	34	251	1	2	0	1.7041095890411		0	0	1	1	0	0	1	30	0	0	1	0	0	2	0	0	0	1	1	1	0	1
2998	34	251	1	2	0	1.7041095890411		4	0	1	0	1	0	1	31	0	0	0	1	0	2	0	0	0	1	1	1	0	1
2998	34	251	1	2	0	1.7041095890411		13	0	1	0	1	0	1	30	0	0	0	1	0	2	0	0	0	1	1	1	0	1
2998	34	251	1	2	0	1.7041095890411		26	0	1	1	0	0	1	31	0	1	0	0	0	3	1	0	0	1	1	1	1	1
2998	34	251	1	2	0	1.7041095890411		39	0	1	1	1	0	1	30	0	1	0	0	0	3	1	0	0	1	1	1	1	1
2998	34	251	1	2	0	1.7041095890411		52	0	1	0	1	0	1	30	0	1	0	0	0	3	0	0	0	1	1	1	1	1
2998	34	251	1	2	0	1.7041095890411		65	0	1	0	1	0	1	31	0	1	0	0	0	3	1	0	0	1	1	1	0	1
2998	34	251	1	2	0	1.7041095890411		78	0	1	0	0	0	0	30	0	1	1	0	1	3	0	0	0	1	1	1	0	1
2998	34	251	1	2	0	1.7041095890411		91	0	1	1	0	0	1	28	0	0	1	0	0	3	0	0	0	0	0	1	0	1
2575	33	251	1	2	0	1.74794520547945		0	0	1	0	0	0	0	31	0	0	1	0	0	1	0	1	0	1	1	1	0	1
2575	33	251	1	2	0	1.74794520547945		4	0	1	0	0	0	0	30	0	0	1	0	0	1	1	1	0	1	1	1	0	1
2575	33	251	1	2	0	1.74794520547945		13	0	1	0	1	0	1	30	0	0	1	0	0	3	1	1	0	1	1	1	0	1
2575	33	251	1	2	0	1.74794520547945		26	0	1	0	0	0	0	31	0	0	1	0	0	3	0	1	0	1	1	1	1	1
2575	33	251	1	2	0	1.74794520547945		39	0	1	0	1	0	1	30	0	0	1	0	0	3	0	1	0	1	1	1	1	1
2575	33	251	1	2	0	1.74794520547945		52	0	1	0	1	0	1	30	0	0	1	0	0	3	0	1	0	1	1	1	1	1
2575	33	251	1	2	0	1.74794520547945		65	0	1	0	1	0	1	31	0	0	1	0	0	3	0	1	0	1	1	1	0	1
2575	33	251	1	2	0	1.74794520547945		78	0	1	0	0	0	0	30	0	0	1	0	0	3	0	1	0	1	1	1	1	1
2575	33	251	1	2	0	1.74794520547945		91	0	1	0	0	0	0	30	0	0	1	0	0	3	0	1	0	1	1	1	1	1
3187	39	251	2	2	0	1.7013698630137		0	1	1	1	0	0	1	31	0	0	1	0	0	1	0	1	0	1	1	1	0	1
3187	39	251	2	2	0	1.7013698630137		4	1	1	0	0	0	0	31	0	0	1	0	0	1	0	1	0	0	1	1	0	1
3187	39	251	2	2	0	1.7013698630137		13	1	1	1	0	0	1	30	0	0	1	0	0	1	0	0	0	0	0	1	0	1
3187	39	251	2	2	0	1.7013698630137		26	1	1	1	0	0	1	29	0	0	1	0	0	3	0	0	0	0	0	1	1	1
3187	39	251	2	2	0	1.7013698630137		39	1	1	1	0	0	1	31	0	0	0	1	0	3	0	0	0	0	0	1	1	1
3187	39	251	2	2	0	1.7013698630137		52	1	1	1	0	0	1	30	0	0	0	1	0	3	0	0	0	1	1	1	1	0
3187	39	251	2	2	0	1.7013698630137		65	1	1	1	0	0	1	30	0	0	0	1	0	3	0	0	0	0	0	1	1	0
3187	39	251	2	2	0	1.7013698630137		78	1	1	0	0	0	0	31	0	0	1	0	0	3	0	0	0	1	1	1	1	1
3187	39	251	2	2	0	1.7013698630137		91	1	1	1	1	0	1	30	0	0	1	0	0	3	0	0	0	0	0	1	1	1
3104	32	251	2	1	0	1.6986301369863		0	1	1	1	1	0	1	31	0	1	1	0	1	1	0	1	1	1	1	1	0	1
3104	32	251	2	1	0	1.6986301369863		4	0	1	0	1	0	1	30	0	0	1	0	0	1	0	0	0	1	1	1	0	1
3104	32	251	2	1	0	1.6986301369863		13	1	1	1	1	0	1	30	0	1	1	0	1	1	0	1	1	1	1	1	0	1
3104	32	251	2	1	0	1.6986301369863		26	1	1	1	1	0	1	31	0	0	1	0	0	1	0	0	1	1	1	1	0	1
3104	32	251	2	1	0	1.6986301369863		39	1	1	1	1	0	1	30	0	0	1	0	0	1	0	0	0	1	1	1	0	1
3104	32	251	2	1	0	1.6986301369863		52	1	1	1	1	0	1	30	0	1	1	0	1	1	0	0	0	1	1	1	0	1
3104	32	251	2	1	0	1.6986301369863		65	0	1	0	1	0	1	30	0	1	1	0	1	1	0	0	0	1	1	1	0	1
3104	32	251	2	1	0	1.6986301369863		78	1	1	1	1	0	1	28	0	1	1	0	1	1	0	0	0	0	0	1	0	1
3104	32	251	2	1	0	1.6986301369863		91	0	1	0	1	0	1	30	0	0	1	0	0	1	0	0	0	1	1	1	0	1
2476	34	251	2	1	0	1.68219178082192		0	0	1	0	1	0	1	10	0	0	1	0	0	1	0	0	0	0	0	1	0	0
2476	34	251	2	1	0	1.68219178082192		4	0	0	0	1	0	0	10	0	0	0	1	0	1	0	0	0	0	0	1	0	0
2476	34	251	2	1	0	1.68219178082192		13	0	1	1	1	0	1	25	0	0	1	0	0	1	0	0	0	0	0	1	0	0
2476	34	251	2	1	0	1.68219178082192		26	0	1	0	1	0	1	30	0	0	1	0	0	1	0	0	0	0	0	1	0	0
2476	34	251	2	1	0	1.68219178082192		39	0	1	0	1	0	1	20	0	0	1	0	0	1	1	0	0	1	1	1	0	0
2476	34	251	2	1	0	1.68219178082192		52	0	1	0	1	0	1	30	0	0	0	1	0	3	0	0	0	0	0	1	1	0
2476	34	251	2	1	0	1.68219178082192		65	0	1	0	1	0	1	30	0	0	1	0	0	3	0	0	0	0	0	1	1	0
2476	34	251	2	1	0	1.68219178082192		78	0	1	0	1	0	1	31	0	0	1	0	0	3	0	0	0	0	0	1	1	0
2476	34	251	2	1	0	1.68219178082192		91	1	1	0	1	0	1	30	0	0	1	0	0	3	0	0	0	1	1	1	1	0
265	36	251	2	1	0	1.68493150684932		0	0	1	0	0	0	0	12	0	0	0	1	0	1	0	1	0	1	1	1	0	1
265	36	251	2	1	0	1.68493150684932		4	0	1	0	1	0	1	10	0	0	0	1	0	1	0	1	0	1	1	1	0	1
265	36	251	2	1	0	1.68493150684932		13	1	1	0	1	0	1	16	0	0	1	0	0	1	1	1	1	1	1	1	0	1
265	36	251	2	1	0	1.68493150684932		26	1	1	0	1	0	1	15	0	0	0	1	0	1	0	1	1	1	1	1	0	1
265	36	251	2	1	0	1.68493150684932		39	0	1	0	1	0	1	15	0	0	0	1	0	1	1	1	0	1	1	1	0	1
265	36	251	2	1	0	1.68493150684932		52	0	1	0	1	0	1	15	0	0	0	1	0	1	0	1	0	1	1	1	0	1
265	36	251	2	1	0	1.68493150684932		65	0	1	0	1	0	1	15	0	0	1	0	0	1	0	1	0	1	1	1	0	1
265	36	251	2	1	0	1.68493150684932		78	1	1	0	1	0	1	15	0	0	0	1	0	3	1	1	0	1	1	1	0	1
265	36	251	2	1	0	1.68493150684932		91	1	1	0	1	0	1	20	0	0	1	0	0	3	1	1	0	1	1	1	0	1
1286	24	251	1	1	0	1.24681488135339		0	0	1	1	0	0	1	30	0	0	0	1	0	1	1	1	1	1	1	2	0	1
1286	24	251	1	1	0	1.24681488135339		4	0	1	1	1	0	1	31	0	0	0	1	0	1	1	1	1	1	1	2	0	1
1286	24	251	1	1	0	1.24681488135339		13	0	1	1	1	0	1	31	0	0	0	1	0	1	0	1	1	1	1	2	0	1
1286	24	251	1	1	0	1.24681488135339		26	0	1	1	0	0	1	30	0	0	0	1	0	1	1	1	1	1	1	2	0	1
1286	24	251	1	1	0	1.24681488135339		39	0	1	1	1	0	1	30	0	0	0	1	0	1	1	1	1	1	1	2	0	1
1286	24	251	1	1	0	1.24681488135339		52	0	1	1	1	0	1	15	0	1	0	0	0	3	1	1	1	1	1	2	0	1
1286	24	251	1	1	0	1.24681488135339		65	0	1	1	1	0	1	30	0	1	0	0	0	3	0	1	1	1	1	2	0	1
2163	37	251	1	1	0	1.7013698630137		0	1	1	0	1	0	1	31	0	0	1	0	0	1	1	1	1	1	1	1	0	1
2163	37	251	1	1	0	1.7013698630137		4	1	1	0	1	0	1	31	0	0	1	0	0	1	1	1	1	1	1	1	0	1
2163	37	251	1	1	0	1.7013698630137		13	1	1	0	1	0	1	30	0	0	1	0	0	1	1	1	1	1	1	1	0	1
2163	37	251	1	1	0	1.7013698630137		26	1	1	0	1	0	1	31	0	1	1	0	1	1	1	0	0	1	1	1	0	1
2163	37	251	1	1	0	1.7013698630137		39	1	1	1	1	0	1	31	0	0	1	0	0	1	1	1	0	1	1	1	0	1
2163	37	251	1	1	0	1.7013698630137		52	1	1	1	1	0	1	30	0	0	1	0	0	1	1	1	0	1	1	1	0	1
2163	37	251	1	1	0	1.7013698630137		65	1	1	1	1	0	1	31	0	0	1	0	0	1	1	1	0	1	1	1	0	1
2163	37	251	1	1	0	1.7013698630137		78	1	1	1	1	0	1	31	0	0	1	0	0	1	1	1	0	1	1	1	0	1
2163	37	251	1	1	0	1.7013698630137		91	1	1	1	1	0	1	30	0	0	1	0	0	1	1	1	0	1	1	1	0	1
2340	42	251	2	1	0	1.72602739726027		0	1	1	1	0	0	1	20	0	1	1	0	1	1	1	0	0	1	1	2	0	1
2340	42	251	2	1	0	1.72602739726027		4	1	1	1	0	0	1	15	0	0	1	0	0	1	1	1	0	1	1	2	0	1
2340	42	251	2	1	0	1.72602739726027		13	0	1	1	0	0	1	15	0	1	1	0	1	1	0	0	0	0	0	2	0	1
2340	42	251	2	1	0	1.72602739726027		26	1	1	1	0	0	1	20	0	1	1	0	1	1	0	1	0	1	1	2	0	0
2340	42	251	2	1	0	1.72602739726027		39	0	1	0	1	0	1	20	0	1	1	0	1	1	0	0	0	0	0	2	0	0
2340	42	251	2	1	0	1.72602739726027		52	0	1	0	0	0	0	12	0	1	1	0	1	1	1	1	0	1	1	2	0	0
2340	42	251	2	1	0	1.72602739726027		65	0	1	1	0	0	1	10	0	1	1	0	1	1	0	0	0	0	0	2	0	0
2340	42	251	2	1	0	1.72602739726027		78	0	1	1	0	0	1	15	0	1	1	0	1	1	0	0	0	1	1	2	0	0
2340	42	251	2	1	0	1.72602739726027		91	0	1	0	1	0	1	20	0	1	1	0	1	1	0	0	0	0	0	2	0	0
719	29	251	1	2	0	1.24109589041096		0	1	1	1	0	0	1	6	1	0	0	0	0	1	1	1	1	1	1	2	0	1
719	29	251	1	2	0	1.24109589041096		4	1	1	1	0	0	1	0	1	0	0	0	0	1	1	1	1	1	1	2	0	1
719	29	251	1	2	0	1.24109589041096		13	1	1	1	0	0	1	0	1	0	0	0	0	1	1	1	1	1	1	2	0	1
719	29	251	1	2	0	1.24109589041096		26	0	0	0	0	1	0	0	0	0	0	1	0	1	0	1	1	1	1	2	0	0
719	29	251	1	2	0	1.24109589041096		39	0	0	0	0	1	0	0	0	0	0	1	0	3	0	1	0	1	1	2	0	0
719	29	251	1	2	0	1.24109589041096		52	1	0	0	0	1	0	0	0	1	1	0	1	2	1	1	1	1	1	2	0	0
719	29	251	1	2	0	1.24109589041096		65	1	0	1	0	0	0	3	0	1	1	0	1	2	1	1	1	1	1	2	0	0
96	41	251	2	1	0	1.72054794520548		0	0	1	1	1	0	1	31	0	0	1	0	0	1	1	1	0	1	1	1	0	1
96	41	251	2	1	0	1.72054794520548		4	0	1	0	1	0	1	29	0	0	1	0	0	1	1	1	0	1	1	1	0	1
96	41	251	2	1	0	1.72054794520548		13	0	1	0	0	0	0	28	0	0	1	0	0	1	1	1	1	1	1	1	0	1
96	41	251	2	1	0	1.72054794520548		26	0	1	0	1	0	1	10	0	0	1	0	0	1	1	1	1	1	1	1	0	1
96	41	251	2	1	0	1.72054794520548		39	0	1	0	1	0	1	30	0	0	1	0	0	1	1	1	1	1	1	1	0	1
96	41	251	2	1	0	1.72054794520548		52	0	1	1	1	0	1	6	0	0	1	0	0	3	1	1	0	1	1	1	0	1
96	41	251	2	1	0	1.72054794520548		65	0	1	0	1	0	1	5	0	0	1	0	0	3	1	1	0	1	1	1	1	1
96	41	251	2	1	0	1.72054794520548		78	0	1	0	1	0	1	20	0	0	1	0	0	3	1	1	1	1	1	1	1	1
96	41	251	2	1	0	1.72054794520548		91	0	1	1	1	0	1	20	0	0	1	0	0	3	1	1	1	1	1	1	0	1
2464	28	251	1	1	0	1.72602739726027		0	1	1	0	1	0	1	20	0	0	1	0	0	1	1	1	0	1	1	1	0	1
2464	28	251	1	1	0	1.72602739726027		4	1	1	0	1	0	1	25	0	0	1	0	0	1	1	1	0	1	1	1	0	1
2464	28	251	1	1	0	1.72602739726027		13	1	1	0	1	0	1	31	0	0	1	0	0	1	1	1	0	1	1	1	0	1
2464	28	251	1	1	0	1.72602739726027		26	1	1	0	1	0	1	29	0	0	1	0	0	1	1	1	0	1	1	1	0	1
2464	28	251	1	1	0	1.72602739726027		39	1	1	0	1	0	1	31	0	1	1	0	1	1	1	1	0	1	1	1	0	1
2464	28	251	1	1	0	1.72602739726027		52	1	1	0	1	0	1	30	0	0	0	1	0	1	1	1	0	1	1	1	0	1
2464	28	251	1	1	0	1.72602739726027		65	1	1	0	1	0	1	31	0	0	1	0	0	1	1	1	0	1	1	1	0	1
2464	28	251	1	1	0	1.72602739726027		78	1	1	0	1	0	1	30	0	0	1	0	0	3	1	1	0	1	1	1	0	1
2464	28	251	1	1	0	1.72602739726027		91	1	1	0	1	0	1	30	0	0	1	0	0	3	1	1	0	1	1	1	0	1
417	37	251	1	1	0	1.7013698630137		0	0	1	1	0	0	1	10	0	1	1	0	1	1	1	1	1	1	1	2	0	1
417	37	251	1	1	0	1.7013698630137		4	0	1	1	0	0	1	15	0	0	1	0	0	1	1	1	1	1	1	2	0	1
417	37	251	1	1	0	1.7013698630137		13	0	0	1	0	0	0	10	0	0	1	0	0	1	1	0	0	1	1	2	0	1
417	37	251	1	1	0	1.7013698630137		26	0	0	1	0	0	0	7	0	0	1	0	0	1	1	1	0	1	1	2	0	0
417	37	251	1	1	0	1.7013698630137		39	0	1	1	0	0	1	3	0	1	1	0	1	1	1	0	0	1	1	2	0	0
417	37	251	1	1	0	1.7013698630137		52	0	0	0	0	1	0	0	0	0	0	1	0	1	0	0	0	0	0	2	0	0
417	37	251	1	1	0	1.7013698630137		65	0	0	0	0	1	0	0	0	0	0	1	0	1	0	0	0	0	0	2	0	0
417	37	251	1	1	0	1.7013698630137		78	0	0	0	0	1	0	0	0	0	0	1	0	3	1	0	0	0	0	2	1	0
417	37	251	1	1	0	1.7013698630137		91	0	0	0	0	1	0	0	0	0	0	1	0	3	1	0	0	0	0	2	1	0
1416	31	251	2	1	0	1.68767123287671		0	0	1	1	0	0	1	15	0	1	1	0	1	1	0	1	0	1	1	1	0	1
1416	31	251	2	1	0	1.68767123287671		4	0	1	1	1	0	1	15	0	0	1	0	0	1	1	1	1	1	1	1	0	1
1416	31	251	2	1	0	1.68767123287671		13	0	1	1	1	0	1	15	0	1	1	0	1	1	1	1	1	1	1	1	0	1
1416	31	251	2	1	0	1.68767123287671		26	0	1	1	1	0	1	15	0	1	1	0	1	1	1	1	1	0	1	1	0	1
1416	31	251	2	1	0	1.68767123287671		39	0	1	1	1	0	1	31	0	0	1	0	0	1	1	1	1	1	1	1	0	1
1416	31	251	2	1	0	1.68767123287671		52	0	1	1	1	0	1	20	0	0	1	0	0	1	1	1	1	1	1	1	0	1
1416	31	251	2	1	0	1.68767123287671		65	0	1	1	1	0	1	15	0	0	1	0	0	1	1	0	1	1	1	1	0	1
1416	31	251	2	1	0	1.68767123287671		78	0	1	1	1	0	1	20	0	0	1	0	0	1	1	1	1	1	1	1	0	1
1416	31	251	2	1	0	1.68767123287671		91	0	1	1	1	0	1	15	0	0	1	0	0	1	1	1	1	1	1	1	0	1
3284	39	251	2	2	0	1.68219178082192		0	1	1	0	0	0	0	25	0	0	1	0	0	1	1	1	1	1	1	1	0	1
3284	39	251	2	2	0	1.68219178082192		4	1	1	1	0	0	1	15	0	0	1	0	0	1	1	1	1	1	1	1	0	1
3284	39	251	2	2	0	1.68219178082192		13	1	1	0	0	0	0	15	0	0	1	0	0	1	1	1	1	0	1	1	0	1
3284	39	251	2	2	0	1.68219178082192		26	0	1	1	0	0	1	31	0	1	1	0	1	3	1	1	0	0	1	1	0	1
3284	39	251	2	2	0	1.68219178082192		39	1	1	0	0	0	0	30	0	0	1	0	0	3	1	1	1	0	1	1	1	1
3284	39	251	2	2	0	1.68219178082192		52	1	1	0	0	0	0	30	0	0	1	0	0	3	1	1	1	1	1	1	1	1
3284	39	251	2	2	0	1.68219178082192		65	1	1	0	0	0	0	30	0	0	0	1	0	3	1	1	1	0	1	1	1	1
3284	39	251	2	2	0	1.68219178082192		78	1	1	0	0	0	0	3	0	0	1	0	0	3	1	1	1	0	1	1	1	1
3284	39	251	2	2	0	1.68219178082192		91	1	1	0	1	0	1	2	0	0	1	0	0	3	1	1	1	0	1	1	1	1
3615	42	251	1	1	0	1.72602739726027		0	0	1	0	0	0	0	12	0	0	0	1	0	2	1	0	0	1	1	1	0	1
3615	42	251	1	1	0	1.72602739726027		4	0	1	0	0	0	0	5	0	0	0	1	0	2	1	0	0	1	1	1	0	1
3615	42	251	1	1	0	1.72602739726027		13	0	1	0	0	0	0	15	0	0	1	0	0	2	0	0	0	0	0	1	0	1
3615	42	251	1	1	0	1.72602739726027		26	0	1	0	0	0	0	25	0	0	0	1	0	2	1	1	0	1	1	1	0	1
3615	42	251	1	1	0	1.72602739726027		39	0	1	0	0	0	0	10	0	0	0	1	0	2	0	0	0	0	0	1	0	1
3615	42	251	1	1	0	1.72602739726027		52	0	1	0	0	0	0	15	0	0	1	0	0	2	0	0	0	0	0	1	0	1
3615	42	251	1	1	0	1.72602739726027		65	0	1	0	1	0	1	20	0	0	0	1	0	2	0	0	0	0	0	1	0	1
3615	42	251	1	1	0	1.72602739726027		78	0	1	0	0	0	0	25	0	0	0	1	0	2	0	0	0	0	0	1	0	1
3615	42	251	1	1	0	1.72602739726027		91	0	1	0	0	0	0	25	0	0	0	1	0	3	1	0	0	0	0	1	0	1
166	33	251	1	1	0	1.70958904109589		0	1	1	0	1	0	1	31	0	0	1	0	0	1	0	0	0	0	0	1	0	1
166	33	251	1	1	0	1.70958904109589		4	1	1	0	1	0	1	30	0	0	1	0	0	1	0	0	0	0	0	1	0	1
166	33	251	1	1	0	1.70958904109589		13	1	1	1	1	0	1	30	0	0	1	0	0	1	0	0	0	0	0	1	0	1
166	33	251	1	1	0	1.70958904109589		26	1	1	0	1	0	1	30	0	0	0	1	0	1	0	0	0	0	0	1	0	1
166	33	251	1	1	0	1.70958904109589		39	1	1	0	1	0	1	30	0	0	1	0	0	1	0	0	0	0	0	1	0	1
166	33	251	1	1	0	1.70958904109589		52	1	1	0	0	0	0	30	0	0	1	0	0	1	0	0	0	0	0	1	0	1
166	33	251	1	1	0	1.70958904109589		65	1	1	0	1	0	1	30	0	0	0	1	0	3	0	0	0	0	0	1	0	1
166	33	251	1	1	0	1.70958904109589		78	1	1	0	1	0	1	30	0	0	0	1	0	3	1	0	0	0	0	1	0	1
166	33	251	1	1	0	1.70958904109589		91	0	1	0	1	0	1	30	0	0	0	1	0	3	1	0	0	0	0	1	1	1
2384	30	251	2	2	0	1.68493150684932		0	0	1	0	0	0	0	25	0	0	1	0	0	1	1	1	1	1	1	1	0	1
2384	30	251	2	2	0	1.68493150684932		4	0	1	0	1	0	1	31	0	0	1	0	0	1	1	1	1	1	1	1	0	1
2384	30	251	2	2	0	1.68493150684932		13	0	1	0	0	0	0	30	0	0	1	0	0	3	1	1	0	1	1	1	0	1
2384	30	251	2	2	0	1.68493150684932		26	0	1	0	1	0	1	31	0	0	1	0	0	3	1	1	0	1	1	1	0	1
2384	30	251	2	2	0	1.68493150684932		39	0	1	0	1	0	1	15	0	0	1	0	0	3	1	1	1	1	1	1	0	1
2384	30	251	2	2	0	1.68493150684932		52	0	1	0	1	0	1	20	0	0	1	0	0	3	1	1	0	1	1	1	0	1
2384	30	251	2	2	0	1.68493150684932		65	0	1	0	1	0	1	30	0	0	1	0	0	3	1	1	1	1	1	1	0	1
2384	30	251	2	2	0	1.68493150684932		78	0	1	0	1	0	1	28	0	0	1	0	0	3	1	1	1	1	1	1	0	1
2384	30	251	2	2	0	1.68493150684932		91	0	1	0	1	0	1	31	0	0	1	0	0	3	1	1	1	1	1	1	0	1
2239	33	251	2	2	0	1.68219178082192		0	1	1	1	0	0	1	25	0	0	1	0	0	1	1	1	0	1	1	2	0	1
2239	33	251	2	2	0	1.68219178082192		4	1	1	0	1	0	1	30	0	0	1	0	0	1	0	1	0	1	1	1	0	1
2239	33	251	2	2	0	1.68219178082192		13	1	1	0	1	0	1	15	0	0	1	0	0	3	0	1	0	1	1	1	0	1
2239	33	251	2	2	0	1.68219178082192		26	0	1	0	1	0	1	15	0	0	1	0	0	3	0	1	0	1	1	1	0	1
2239	33	251	2	2	0	1.68219178082192		39	1	1	0	1	0	1	15	0	0	1	0	0	3	1	1	0	1	1	1	0	1
2239	33	251	2	2	0	1.68219178082192		52	1	1	0	1	0	1	15	0	0	1	0	0	3	0	1	0	1	1	1	0	1
2239	33	251	2	2	0	1.68219178082192		65	1	1	0	1	0	1	20	0	0	1	0	0	3	0	1	1	1	1	1	1	1
2239	33	251	2	2	0	1.68219178082192		78	1	1	0	1	0	1	10	0	0	1	0	0	3	0	1	0	1	1	1	0	1
2239	33	251	2	2	0	1.68219178082192		91	0	1	0	1	0	1	15	0	0	1	0	0	3	1	1	1	1	1	1	0	1
1071	33	251	2	1	0	1.70958904109589		0	0	1	0	1	0	1	29	0	0	1	0	0	1	1	1	0	1	1	1	0	1
1071	33	251	2	1	0	1.70958904109589		4	1	1	0	1	0	1	30	0	0	1	0	0	1	1	0	0	1	1	1	0	1
1071	33	251	2	1	0	1.70958904109589		13	0	1	0	1	0	1	30	0	0	1	0	0	1	1	0	0	1	1	1	0	1
1071	33	251	2	1	0	1.70958904109589		26	0	1	0	1	0	1	29	0	0	1	0	0	1	1	0	0	1	1	1	0	1
1071	33	251	2	1	0	1.70958904109589		39	0	1	0	1	0	1	30	0	0	1	0	0	1	1	0	0	0	0	1	0	1
1071	33	251	2	1	0	1.70958904109589		52	0	1	0	1	0	1	30	0	0	0	1	0	1	1	0	0	1	1	1	0	1
1071	33	251	2	1	0	1.70958904109589		65	0	1	0	1	0	1	30	0	0	1	0	0	1	1	0	0	0	0	1	1	1
1071	33	251	2	1	0	1.70958904109589		78	0	1	0	1	0	1	28	0	0	1	0	0	1	1	0	0	0	0	1	1	1
1071	33	251	2	1	0	1.70958904109589		91	0	1	0	1	0	1	30	0	0	1	0	0	1	1	0	0	0	0	1	1	1
1794	39	251	1	1	0	1.6958904109589		0	0	1	0	0	0	0	12	0	0	1	0	0	1	0	1	0	1	1	1	0	0
1794	39	251	1	1	0	1.6958904109589		4	0	1	0	0	0	0	12	0	0	1	0	0	1	0	1	0	1	1	1	0	0
1794	39	251	1	1	0	1.6958904109589		13	0	1	0	0	0	0	15	0	0	1	0	0	1	0	0	0	1	1	1	0	0
1794	39	251	1	1	0	1.6958904109589		26	0	1	0	0	0	0	15	0	1	0	0	0	3	0	1	0	1	1	1	0	1
1794	39	251	1	1	0	1.6958904109589		39	0	1	0	0	0	0	12	0	0	0	1	0	3	0	0	0	1	1	1	1	1
1794	39	251	1	1	0	1.6958904109589		52	0	1	0	0	0	0	12	0	0	0	1	0	3	0	0	0	1	1	1	1	1
1794	39	251	1	1	0	1.6958904109589		65	0	1	0	0	0	0	12	0	0	0	1	0	3	0	0	0	1	1	1	1	1
1794	39	251	1	1	0	1.6958904109589		78	0	1	0	0	0	0	12	0	0	0	1	0	3	0	1	0	1	1	1	1	1
1794	39	251	1	1	0	1.6958904109589		91	0	1	0	0	0	0	12	0	0	0	1	0	3	0	0	0	1	1	1	1	1
1489	33	251	1	2	0	1.73150684931507		0	0	1	1	0	0	1	30	1	0	0	0	0	1	0	0	0	0	0	2	0	1
1489	33	251	1	2	0	1.73150684931507		4	0	1	1	0	0	1	10	0	0	0	1	0	1	0	0	0	1	1	1	0	1
1489	33	251	1	2	0	1.73150684931507		13	0	1	1	0	0	1	15	0	0	0	1	0	1	0	0	0	1	1	1	0	1
1489	33	251	1	2	0	1.73150684931507		26	0	1	1	0	0	1	8	0	0	0	1	0	3	0	0	0	0	0	1	0	1
1489	33	251	1	2	0	1.73150684931507		39	0	0	1	0	0	0	15	0	0	0	1	0	2	0	0	0	1	1	1	0	1
1489	33	251	1	2	0	1.73150684931507		52	0	1	1	0	0	1	20	1	0	0	0	0	2	0	0	0	0	0	1	0	1
1489	33	251	1	2	0	1.73150684931507		65	0	0	1	0	0	0	31	0	0	0	1	0	3	0	0	0	0	0	1	0	1
1489	33	251	1	2	0	1.73150684931507		78	0	0	1	0	0	0	15	0	0	0	1	0	3	0	0	0	0	0	1	0	1
1489	33	251	1	2	0	1.73150684931507		91	0	0	1	0	0	0	30	0	0	0	1	0	3	0	0	0	0	0	1	0	1
1168	35	251	1	1	0	1.81643835616438		0	1	1	1	0	0	1	10	0	1	1	0	1	1	0	0	0	0	0	2	0	1
1168	35	251	1	1	0	1.81643835616438		4	1	1	1	0	0	1	5	0	1	1	0	1	1	0	0	0	0	0	2	0	1
1168	35	251	1	1	0	1.81643835616438		13	1	1	1	0	0	1	8	0	1	1	0	1	1	0	0	0	0	0	2	0	1
1168	35	251	1	1	0	1.81643835616438		26	1	1	1	0	0	1	10	0	0	1	0	0	1	0	1	0	0	1	2	0	1
1168	35	251	1	1	0	1.81643835616438		39	0	0	0	0	1	0	0	0	1	1	0	1	1	0	0	0	1	1	2	0	1
1168	35	251	1	1	0	1.81643835616438		52	0	0	0	0	1	0	0	0	1	1	0	1	1	0	0	0	0	0	2	0	1
1168	35	251	1	1	0	1.81643835616438		65	0	0	0	0	1	0	0	0	1	0	0	0	1	1	0	0	0	0	2	0	1
1168	35	251	1	1	0	1.81643835616438		78	0	0	1	0	0	0	5	0	1	0	0	0	1	0	1	1	1	1	2	0	1
1168	35	251	1	1	0	1.81643835616438		91	0	1	0	0	0	0	3	0	1	1	0	1	3	0	1	0	0	1	2	0	1
1959	31	251	1	1	0	1.68493150684932		0	1	1	0	0	0	0	26	0	0	0	1	0	2	1	1	0	1	1	1	0	1
1959	31	251	1	1	0	1.68493150684932		4	1	1	0	1	0	1	20	0	0	0	1	0	2	1	1	0	1	1	1	0	1
1959	31	251	1	1	0	1.68493150684932		13	1	1	0	1	0	1	15	0	0	0	1	0	2	1	1	1	1	1	1	0	1
1959	31	251	1	1	0	1.68493150684932		26	0	1	0	0	0	0	20	0	0	0	1	0	2	1	0	0	1	1	1	0	1
1959	31	251	1	1	0	1.68493150684932		39	1	1	1	0	0	1	25	0	1	0	0	0	2	1	1	0	1	1	1	0	1
1959	31	251	1	1	0	1.68493150684932		52	1	1	0	1	0	1	15	0	0	0	1	0	2	1	1	0	1	1	1	0	1
1959	31	251	1	1	0	1.68493150684932		65	1	1	0	1	0	1	20	0	0	0	1	0	2	1	1	0	1	1	1	0	1
1959	31	251	1	1	0	1.68493150684932		78	1	1	0	0	0	0	30	0	0	0	1	0	2	1	1	0	1	1	1	0	1
1959	31	251	1	1	0	1.68493150684932		91	1	1	1	1	0	1	20	0	0	1	0	0	2	1	1	0	1	1	1	0	1
1837	36	251	2	1	0	1.72054794520548		0	1	1	1	0	0	1	20	0	0	1	0	0	1	0	0	1	1	1	2	0	0
1837	36	251	2	1	0	1.72054794520548		4	1	1	1	1	0	1	25	0	0	1	0	0	1	1	1	1	1	1	2	0	0
1837	36	251	2	1	0	1.72054794520548		13	0	1	0	0	0	0	30	0	0	1	0	0	1	1	1	1	1	1	2	0	0
1837	36	251	2	1	0	1.72054794520548		26	0	1	0	1	0	1	30	0	0	1	0	0	1	1	1	0	1	1	2	0	1
1837	36	251	2	1	0	1.72054794520548		39	0	1	1	1	0	1	31	0	1	1	0	1	1	1	1	0	1	1	2	1	1
1837	36	251	2	1	0	1.72054794520548		52	0	1	1	0	0	1	30	0	0	1	0	0	1	1	1	1	1	1	2	1	1
1837	36	251	2	1	0	1.72054794520548		65	0	1	1	1	0	1	30	0	0	1	0	0	1	1	1	0	1	1	2	1	1
1837	36	251	2	1	0	1.72054794520548		78	0	1	1	1	0	1	31	0	0	1	0	0	1	1	1	1	0	1	2	0	1
1837	36	251	2	1	0	1.72054794520548		91	0	1	1	0	0	1	30	0	0	1	0	0	1	1	1	0	1	1	2	1	1
2957	33	251	1	1	0	1.68767123287671		0	1	1	0	1	0	1	30	0	0	0	1	0	2	0	0	1	1	1	1	0	1
2957	33	251	1	1	0	1.68767123287671		4	1	1	0	1	0	1	31	0	0	0	1	0	2	1	0	0	0	0	1	0	1
2957	33	251	1	1	0	1.68767123287671		13	0	1	0	1	0	1	30	0	0	0	1	0	2	0	0	0	1	1	1	0	1
2957	33	251	1	1	0	1.68767123287671		26	1	1	0	1	0	1	31	0	0	1	0	0	2	1	0	0	1	1	1	0	1
2957	33	251	1	1	0	1.68767123287671		39	1	1	0	1	0	1	31	0	1	1	0	1	2	0	0	0	1	1	1	0	1
2957	33	251	1	1	0	1.68767123287671		52	1	1	0	1	0	1	30	0	0	1	0	0	2	0	0	0	1	1	1	0	1
2957	33	251	1	1	0	1.68767123287671		65	1	1	0	1	0	1	20	0	0	0	1	0	2	1	0	0	1	1	1	0	1
2957	33	251	1	1	0	1.68767123287671		78	1	1	0	0	0	0	30	0	0	1	0	0	2	0	0	1	0	1	1	0	1
2957	33	251	1	1	0	1.68767123287671		91	1	1	0	1	0	1	30	0	0	0	1	0	2	1	0	1	0	1	1	0	1
2625	31	251	2	2	0	1.81369863013699		0	1	1	0	1	0	1	30	0	0	0	1	0	1	0	0	1	1	1	1	0	0
2625	31	251	2	2	0	1.81369863013699		4	1	1	0	1	0	1	31	0	0	0	1	0	1	0	0	0	1	1	1	0	0
2625	31	251	2	2	0	1.81369863013699		13	1	1	0	1	0	1	30	0	0	0	1	0	1	0	0	0	1	1	1	0	0
2625	31	251	2	2	0	1.81369863013699		26	1	1	0	1	0	1	30	0	0	1	0	0	1	0	0	0	1	1	1	0	1
2625	31	251	2	2	0	1.81369863013699		39	0	1	0	1	0	1	30	0	0	1	0	0	1	0	0	0	1	1	1	0	1
2625	31	251	2	2	0	1.81369863013699		52	1	1	0	1	0	1	30	0	0	0	1	0	1	0	0	0	1	1	1	0	1
2625	31	251	2	2	0	1.81369863013699		65	1	1	1	1	0	1	31	0	0	0	1	0	3	0	0	0	1	1	1	0	1
2625	31	251	2	2	0	1.81369863013699		78	1	1	0	0	0	0	31	0	0	0	1	0	3	0	0	0	1	1	1	1	1
2625	31	251	2	2	0	1.81369863013699		91	1	1	0	1	0	1	20	0	0	0	1	0	3	0	1	0	1	1	1	0	1
1076	42	251	2	1	0	1.6958904109589		0	0	1	1	1	0	1	30	0	0	1	0	0	1	1	1	1	1	1	1	0	1
1076	42	251	2	1	0	1.6958904109589		4	1	1	0	1	0	1	31	0	1	1	0	1	1	0	1	0	1	1	1	0	1
1076	42	251	2	1	0	1.6958904109589		13	1	1	1	1	0	1	30	0	0	1	0	0	1	0	1	0	1	1	1	0	1
1076	42	251	2	1	0	1.6958904109589		26	1	1	0	1	0	1	31	0	0	1	0	0	1	1	1	1	1	1	1	0	1
1076	42	251	2	1	0	1.6958904109589		39	1	1	0	1	0	1	30	0	0	1	0	0	1	1	1	0	1	1	1	0	1
1076	42	251	2	1	0	1.6958904109589		52	1	1	0	1	0	1	30	0	1	1	0	1	1	1	1	1	1	1	1	0	1
1076	42	251	2	1	0	1.6958904109589		65	1	1	0	1	0	1	30	0	0	1	0	0	1	1	1	1	1	1	1	0	1
1076	42	251	2	1	0	1.6958904109589		78	1	1	0	1	0	1	30	0	0	1	0	0	1	0	1	1	1	1	1	1	1
1076	42	251	2	1	0	1.6958904109589		91	1	1	0	1	0	1	30	0	0	1	0	0	1	0	1	1	1	1	1	1	1
3031	30	251	1	2	0	1.47945205479452		0	1	1	1	0	0	1	27	0	1	1	0	1	1	0	1	1	1	1	2	0	0
3031	30	251	1	2	0	1.47945205479452		4	1	1	0	0	0	0	25	0	1	1	0	1	1	0	0	1	1	1	2	0	0
3031	30	251	1	2	0	1.47945205479452		13	1	1	1	0	0	1	15	0	1	1	0	1	3	0	0	1	1	1	2	1	0
3031	30	251	1	2	0	1.47945205479452		26	1	1	0	1	0	1	30	0	1	1	0	1	3	0	0	1	1	1	2	1	0
3031	30	251	1	2	0	1.47945205479452		39	1	1	0	0	0	0	28	0	1	1	0	1	3	0	0	1	1	1	2	1	0
3031	30	251	1	2	0	1.47945205479452		52	1	1	0	0	0	0	30	0	1	1	0	1	3	0	0	1	1	1	2	1	0
3031	30	251	1	2	0	1.47945205479452		65	1	1	0	0	0	0	20	0	1	0	0	0	3	1	1	1	1	1	2	1	0
3031	30	251	1	2	0	1.47945205479452		78	1	1	0	0	0	0	7	0	1	0	0	0	3	1	1	1	1	1	2	1	1
2480	37	251	2	1	0	1.58904109589041		0	1	1	1	1	0	1	16	0	1	1	0	1	1	0	0	0	1	1	2	0	0
2480	37	251	2	1	0	1.58904109589041		4	0	1	1	0	0	1	20	0	1	1	0	1	1	0	0	0	0	0	2	0	0
2480	37	251	2	1	0	1.58904109589041		13	0	1	1	0	0	1	20	0	0	1	0	0	1	0	1	0	1	1	2	0	0
2480	37	251	2	1	0	1.58904109589041		26	0	1	1	1	0	1	15	0	0	1	0	0	1	0	0	0	0	0	2	0	0
2480	37	251	2	1	0	1.58904109589041		39	1	1	1	0	0	1	20	0	0	1	0	0	1	0	0	1	0	1	2	0	0
2480	37	251	2	1	0	1.58904109589041		52	0	1	1	0	0	1	8	0	1	1	0	1	1	0	0	0	1	1	2	0	0
2480	37	251	2	1	0	1.58904109589041		65	1	1	0	0	0	0	12	0	1	1	0	1	3	0	0	0	1	1	2	0	0
2480	37	251	2	1	0	1.58904109589041		78	0	1	1	0	0	1	14	0	1	0	0	0	3	0	0	0	1	1	2	1	1
2120	34	251	2	1	0	1.24383561643836		0	1	1	1	0	0	1	20	0	1	1	0	1	1	0	0	0	1	1	1	0	1
2120	34	251	2	1	0	1.24383561643836		4	0	1	1	1	0	1	15	0	1	1	0	1	1	0	0	0	1	1	1	0	1
2120	34	251	2	1	0	1.24383561643836		13	1	1	1	1	0	1	20	0	1	1	0	1	1	0	0	0	1	1	1	0	1
2120	34	251	2	1	0	1.24383561643836		26	1	1	1	1	0	1	15	0	1	1	0	1	1	0	0	0	0	0	1	0	0
2120	34	251	2	1	0	1.24383561643836		39	1	1	0	0	0	0	14	0	1	1	0	1	1	0	0	0	0	0	1	0	0
2120	34	251	2	1	0	1.24383561643836		52	1	1	0	1	0	1	17	0	1	1	0	1	1	0	0	0	0	0	1	0	0
2120	34	251	2	1	0	1.24383561643836		65	1	0	0	1	0	0	10	0	1	1	0	1	1	0	0	0	0	0	1	0	0
1642	35	251	1	1	0	1.57534246575342		0	0	1	0	1	0	1	12	0	0	1	0	0	2	1	1	0	1	1	1	0	0
1642	35	251	1	1	0	1.57534246575342		4	0	1	0	1	0	1	9	0	0	0	1	0	2	1	1	0	1	1	1	0	0
1642	35	251	1	1	0	1.57534246575342		13	0	1	0	1	0	1	12	0	0	1	0	0	3	0	1	0	1	1	1	0	0
1642	35	251	1	1	0	1.57534246575342		26	0	1	0	1	0	1	12	0	0	1	0	0	3	0	1	0	1	1	1	1	0
1642	35	251	1	1	0	1.57534246575342		39	0	1	0	1	0	1	10	0	0	1	0	0	3	0	0	0	1	1	1	1	0
1642	35	251	1	1	0	1.57534246575342		52	0	1	0	1	0	1	16	0	0	1	0	0	3	0	1	0	1	1	1	1	1
1642	35	251	1	1	0	1.57534246575342		65	0	1	0	1	0	1	20	0	0	1	0	0	3	1	1	0	1	1	1	0	1
1642	35	251	1	1	0	1.57534246575342		78	0	1	0	1	0	1	15	0	0	1	0	0	3	1	1	0	1	1	1	1	1
1841	33	251	1	1	0	1.45753424657534		0	0	1	0	1	0	1	31	0	0	0	1	0	1	0	0	0	0	0	1	1	1
1841	33	251	1	1	0	1.45753424657534		4	0	1	0	1	0	1	31	0	0	0	1	0	1	0	0	0	0	0	1	0	1
1841	33	251	1	1	0	1.45753424657534		13	1	1	0	1	0	1	30	0	0	0	1	0	1	0	0	0	0	0	1	0	1
1841	33	251	1	1	0	1.45753424657534		26	1	1	0	1	0	1	31	0	0	0	1	0	1	1	1	0	1	1	1	0	1
1841	33	251	1	1	0	1.45753424657534		39	0	1	0	1	0	1	30	0	0	0	1	0	1	1	0	0	1	1	1	0	1
1841	33	251	1	1	0	1.45753424657534		52	1	1	0	1	0	1	30	0	0	0	1	0	1	0	0	0	1	1	1	0	1
1841	33	251	1	1	0	1.45753424657534		65	0	1	0	1	0	1	30	0	0	0	1	0	1	0	0	0	1	1	1	0	1
1841	33	251	1	1	0	1.45753424657534		78	0	1	0	1	0	1	4	0	0	0	1	0	1	0	0	0	1	1	1	0	1
2325	44	251	2	1	0	1.51506849315069		0	0	1	0	1	0	1	31	0	0	0	1	0	1	0	1	0	0	1	2	0	0
2325	44	251	2	1	0	1.51506849315069		4	0	1	0	1	0	1	30	0	0	0	1	0	1	0	1	0	0	1	2	0	0
2325	44	251	2	1	0	1.51506849315069		13	0	1	0	0	0	0	31	0	0	0	1	0	1	1	0	0	0	0	2	0	0
2325	44	251	2	1	0	1.51506849315069		26	0	1	0	1	0	1	30	0	0	0	1	0	1	1	1	0	0	1	2	0	0
2325	44	251	2	1	0	1.51506849315069		39	0	1	0	0	0	0	30	0	0	0	1	0	1	0	1	0	0	1	2	0	0
2325	44	251	2	1	0	1.51506849315069		52	0	1	0	0	0	0	30	0	0	1	0	0	1	1	0	0	0	0	2	0	0
2325	44	251	2	1	0	1.51506849315069		65	0	1	0	0	0	0	31	0	0	0	1	0	1	0	0	0	0	0	2	0	0
2325	44	251	2	1	0	1.51506849315069		78	1	1	0	0	0	0	30	0	0	0	1	0	1	0	0	0	0	0	2	0	0
1053	45	251	2	1	0	1.55068493150685		0	1	1	1	1	0	1	15	0	0	0	1	0	1	1	1	1	1	1	2	0	1
1053	45	251	2	1	0	1.55068493150685		4	1	1	0	1	0	1	6	0	0	1	0	0	1	1	0	0	1	1	2	0	1
1053	45	251	2	1	0	1.55068493150685		13	1	1	0	0	0	0	15	0	0	0	1	0	1	0	1	1	1	1	2	0	1
1053	45	251	2	1	0	1.55068493150685		26	1	1	0	1	0	1	30	0	0	1	0	0	1	0	0	0	0	0	2	0	1
1053	45	251	2	1	0	1.55068493150685		39	0	1	0	1	0	1	25	0	0	1	0	0	1	0	1	0	1	1	2	0	1
1053	45	251	2	1	0	1.55068493150685		52	1	1	1	1	0	1	31	0	0	1	0	0	1	0	0	0	1	1	2	0	1
1053	45	251	2	1	0	1.55068493150685		65	1	1	0	1	0	1	30	0	0	0	1	0	1	0	0	0	1	1	1	0	1
1053	45	251	2	1	0	1.55068493150685		78	1	1	0	1	0	1	30	0	0	0	1	0	1	0	0	0	1	1	1	0	1
2318	34	251	1	1	0	1.51506849315069		0	0	1	1	1	0	1	31	0	0	0	1	0	2	1	1	0	1	1	2	0	1
2318	34	251	1	1	0	1.51506849315069		4	0	1	0	1	0	1	30	0	0	0	1	0	2	1	0	0	1	1	2	0	1
2318	34	251	1	1	0	1.51506849315069		13	0	1	1	1	0	1	31	0	0	0	1	0	2	0	0	0	1	1	2	0	1
2318	34	251	1	1	0	1.51506849315069		26	0	1	1	1	0	1	31	0	0	0	1	0	2	0	0	0	1	1	2	0	1
2318	34	251	1	1	0	1.51506849315069		39	1	1	1	1	0	1	30	0	0	0	1	0	2	0	0	0	1	1	2	0	1
2318	34	251	1	1	0	1.51506849315069		52	0	0	1	0	0	0	30	0	0	0	1	0	2	0	0	0	1	1	2	0	1
2318	34	251	1	1	0	1.51506849315069		65	1	1	1	0	0	1	31	0	0	1	0	0	2	0	0	0	1	1	2	0	1
2318	34	251	1	1	0	1.51506849315069		78	0	1	1	0	0	1	30	0	0	0	1	0	2	0	0	0	1	1	2	0	1
1674	45	251	2	1	0	1.56712328767123		0	1	1	0	0	0	0	16	0	0	1	0	0	1	1	1	0	0	1	2	0	1
1674	45	251	2	1	0	1.56712328767123		4	1	1	0	0	0	0	30	0	0	1	0	0	1	1	1	1	0	1	2	0	1
1674	45	251	2	1	0	1.56712328767123		13	1	1	0	0	0	0	20	0	0	1	0	0	1	1	1	1	0	1	2	0	1
1674	45	251	2	1	0	1.56712328767123		26	1	1	0	0	0	0	25	0	0	1	0	0	1	0	0	0	0	0	2	0	1
1674	45	251	2	1	0	1.56712328767123		39	0	1	0	0	0	0	6	0	0	1	0	0	1	1	0	0	0	0	2	0	1
1674	45	251	2	1	0	1.56712328767123		52	0	1	0	0	0	0	20	0	0	1	0	0	1	0	0	0	0	0	2	0	1
1674	45	251	2	1	0	1.56712328767123		65	1	1	0	0	0	0	5	0	0	1	0	0	1	0	0	0	0	0	2	0	1
1674	45	251	2	1	0	1.56712328767123		78	0	1	0	0	0	0	25	0	0	0	1	0	1	0	0	0	0	0	2	0	1
2392	27	251	2	1	1	0.325473463582603	4	0	0	1	1	0	0	1	30	0	0	0	1	0	1	0	1	1	0	1	2	0	1
2392	27	251	2	1	1	0.325473463582603	4	4	0	1	0	0	0	0	30	0	0	0	1	0	1	0	0	0	0	0	2	0	1
239	39	251	2	2	0	0.918451979938618		0	1	1	0	1	0	1	29	0	0	0	1	0	1	0	1	0	1	1	1	0	0
239	39	251	2	2	0	0.918451979938618		4	1	1	0	0	0	0	25	0	0	0	1	0	1	1	0	0	1	1	1	0	0
239	39	251	2	2	0	0.918451979938618		13	0	1	0	0	0	0	29	0	0	0	1	0	3	0	1	0	1	1	1	0	0
239	39	251	2	2	0	0.918451979938618		26	1	1	1	1	0	1	30	0	0	0	1	0	3	0	0	0	1	1	1	1	0
3232	32	251	1	2	0	1.41917808219178		0	0	1	1	0	0	1	30	0	0	0	1	0	2	0	1	0	0	1	2	0	1
3232	32	251	1	2	0	1.41917808219178		4	0	1	1	0	0	1	30	0	0	0	1	0	2	1	0	0	0	0	2	0	1
3232	32	251	1	2	0	1.41917808219178		13	0	1	1	0	0	1	15	1	0	0	0	0	3	1	1	0	0	1	2	0	1
3232	32	251	1	2	0	1.41917808219178		26	0	1	1	0	0	1	0	1	0	0	0	0	3	1	1	0	0	1	2	0	1
3232	32	251	1	2	0	1.41917808219178		39	0	1	1	0	0	1	0	1	0	0	0	0	3	1	1	0	0	1	2	0	1
3232	32	251	1	2	0	1.41917808219178		52	0	0	0	0	1	0	0	0	0	0	1	0	2	0	0	0	0	0	2	0	1
3232	32	251	1	2	0	1.41917808219178		65	0	0	0	0	1	0	0	0	0	0	1	0	2	0	0	0	0	0	2	0	1
3232	32	251	1	2	0	1.41917808219178		78	1	1	0	0	0	0	2	0	1	0	0	0	2	0	0	0	0	0	2	0	1
3135	31	251	1	1	0	1.46027397260274		0	0	1	1	0	0	1	20	0	0	1	0	0	1	0	0	0	1	1	1	0	1
3135	31	251	1	1	0	1.46027397260274		4	0	1	1	0	0	1	30	0	1	1	0	1	1	0	1	0	1	1	1	0	1
3135	31	251	1	1	0	1.46027397260274		13	0	1	0	0	0	0	29	0	0	1	0	0	1	0	0	0	1	1	1	0	1
3135	31	251	1	1	0	1.46027397260274		26	0	1	1	0	0	1	31	0	0	1	0	0	1	0	0	0	0	0	1	0	1
3135	31	251	1	1	0	1.46027397260274		39	0	1	0	0	0	0	15	0	0	1	0	0	1	0	0	0	0	0	1	1	1
3135	31	251	1	1	0	1.46027397260274		52	0	1	1	0	0	1	30	0	0	1	0	0	1	0	0	0	1	1	1	1	1
3135	31	251	1	1	0	1.46027397260274		65	0	1	0	0	0	0	30	0	0	1	0	0	1	0	1	1	1	1	1	1	1
3135	31	251	1	1	0	1.46027397260274		78	0	1	0	0	0	0	20	0	0	1	0	0	1	0	1	0	1	1	1	1	1
1884	30	251	2	1	1	1.07137510292687	4	0	0	1	1	1	0	1	30	0	1	0	0	0	1	1	1	1	1	1	1	0	1
1884	30	251	2	1	1	1.07137510292687	4	4	1	1	1	1	0	1	31	0	1	0	0	0	1	0	1	1	1	1	1	0	1
1884	30	251	2	1	1	1.07137510292687	4	13	0	1	1	1	0	1	31	0	1	0	0	0	1	1	1	1	1	1	1	0	1
1884	30	251	2	1	1	1.07137510292687	4	26	0	1	0	1	0	1	30	0	1	0	0	0	1	1	1	1	1	1	1	0	1
1884	30	251	2	1	1	1.07137510292687	4	39	1	1	1	1	0	1	30	0	1	0	0	0	3	1	1	1	1	1	1	0	1
1884	30	251	2	1	1	1.07137510292687	4	52	0	1	1	1	0	1	15	0	1	0	0	0	3	0	1	1	1	1	1	1	1
1467	35	251	1	1	0	1.48493150684931		0	1	1	1	1	0	1	25	0	0	1	0	0	1	1	1	0	0	1	1	0	1
1467	35	251	1	1	0	1.48493150684931		4	1	1	0	1	0	1	25	0	0	1	0	0	1	1	1	1	0	1	1	0	1
1467	35	251	1	1	0	1.48493150684931		13	1	1	0	1	0	1	25	0	0	1	0	0	1	1	1	0	0	1	1	0	1
1467	35	251	1	1	0	1.48493150684931		26	0	1	0	1	0	1	25	0	0	1	0	0	1	1	1	1	1	1	1	0	0
1467	35	251	1	1	0	1.48493150684931		39	1	1	0	0	0	0	25	0	0	1	0	0	1	1	1	1	1	1	1	0	0
1467	35	251	1	1	0	1.48493150684931		52	1	1	1	0	0	1	30	0	0	1	0	0	1	1	1	0	1	1	1	0	0
1467	35	251	1	1	0	1.48493150684931		65	1	1	0	1	0	1	20	0	0	0	1	0	1	1	0	1	1	1	1	0	0
1467	35	251	1	1	0	1.48493150684931		78	1	1	0	0	0	0	20	0	0	1	0	0	1	1	1	0	1	1	1	0	0
2013	40	251	2	2	0	1.47397260273973		0	1	1	0	1	0	1	25	0	0	1	0	0	1	0	1	1	1	1	1	0	0
2013	40	251	2	2	0	1.47397260273973		4	1	1	0	1	0	1	25	0	0	1	0	0	1	1	1	1	0	1	1	0	0
2013	40	251	2	2	0	1.47397260273973		13	0	1	0	1	0	1	25	0	0	1	0	0	1	0	0	0	0	0	1	0	0
2013	40	251	2	2	0	1.47397260273973		26	0	1	0	1	0	1	25	0	0	1	0	0	1	0	0	0	0	0	1	0	0
2013	40	251	2	2	0	1.47397260273973		39	1	1	0	0	0	0	20	0	0	1	0	0	1	0	0	0	0	0	1	0	0
2013	40	251	2	2	0	1.47397260273973		52	0	1	0	0	0	0	15	0	0	1	0	0	1	0	0	0	0	0	1	0	0
2013	40	251	2	2	0	1.47397260273973		65	0	1	0	0	0	0	20	0	0	1	0	0	1	0	0	0	0	0	1	0	0
2013	40	251	2	2	0	1.47397260273973		78	1	1	0	0	0	0	25	0	0	1	0	0	3	0	0	0	0	0	1	0	0
2963	34	251	1	1	0	1.42191780821918		0	1	1	1	1	0	1	30	0	0	0	1	0	2	0	1	0	1	1	1	0	1
2963	34	251	1	1	0	1.42191780821918		4	0	1	1	1	0	1	30	0	1	0	0	0	2	0	1	1	0	1	1	0	1
2963	34	251	1	1	0	1.42191780821918		13	0	1	0	1	0	1	29	0	0	1	0	0	2	0	1	1	0	1	1	0	1
2963	34	251	1	1	0	1.42191780821918		26	0	1	1	1	0	1	30	0	0	1	0	0	2	0	1	0	0	1	1	0	1
2963	34	251	1	1	0	1.42191780821918		39	0	1	1	1	0	1	30	0	0	0	1	0	2	0	0	0	1	1	1	0	1
2963	34	251	1	1	0	1.42191780821918		52	0	1	0	1	0	1	30	0	0	0	1	0	2	0	0	0	0	0	1	0	1
2963	34	251	1	1	0	1.42191780821918		65	1	1	1	1	0	1	30	0	0	1	0	0	2	0	1	0	0	1	1	0	1
2963	34	251	1	1	0	1.42191780821918		78	0	1	1	1	0	1	30	0	1	1	0	1	2	0	0	0	0	0	1	0	1
1569	34	251	2	1	0	1.46027397260274		0	0	1	1	0	0	1	30	0	0	1	0	0	1	1	1	0	1	1	2	0	1
1569	34	251	2	1	0	1.46027397260274		4	0	1	1	0	0	1	30	0	0	1	0	0	1	1	1	1	0	1	2	0	1
1569	34	251	2	1	0	1.46027397260274		13	0	1	1	0	0	1	29	0	0	1	0	0	1	1	0	0	1	1	2	0	1
1569	34	251	2	1	0	1.46027397260274		26	0	1	1	0	0	1	31	0	0	1	0	0	1	1	1	0	1	1	2	0	0
1569	34	251	2	1	0	1.46027397260274		39	0	1	0	0	0	0	30	0	0	1	0	0	1	1	1	0	1	1	2	0	0
1569	34	251	2	1	0	1.46027397260274		52	0	1	1	0	0	1	30	0	0	1	0	0	1	1	0	0	1	1	2	1	1
1569	34	251	2	1	0	1.46027397260274		65	0	1	0	0	0	0	30	0	0	1	0	0	3	1	0	0	1	1	1	1	1
1569	34	251	2	1	0	1.46027397260274		78	0	1	0	0	0	0	30	0	0	1	0	0	3	1	0	0	1	1	1	1	1
1002	31	251	1	1	0	1.41369863013699		0	1	1	0	1	0	1	31	0	0	0	1	0	1	0	1	0	1	1	1	0	1
1002	31	251	1	1	0	1.41369863013699		4	1	1	0	1	0	1	30	0	0	0	1	0	1	0	1	1	1	1	1	0	1
1002	31	251	1	1	0	1.41369863013699		13	1	1	0	0	0	0	31	0	0	0	1	0	1	0	1	0	1	1	1	0	1
1002	31	251	1	1	0	1.41369863013699		26	1	1	1	1	0	1	30	0	1	1	0	1	1	0	1	0	1	1	1	0	1
1002	31	251	1	1	0	1.41369863013699		39	1	1	1	1	0	1	30	0	1	1	0	1	1	0	1	0	1	1	1	0	1
1002	31	251	1	1	0	1.41369863013699		52	1	1	1	1	0	1	30	0	1	1	0	1	1	0	1	1	1	1	1	0	1
1002	31	251	1	1	0	1.41369863013699		65	0	1	1	1	0	1	30	0	0	1	0	0	1	0	1	0	1	1	1	0	1
2490	40	251	2	1	0	1.41917808219178		0	1	1	1	1	0	1	30	0	1	1	0	1	1	1	1	1	1	1	1	0	1
2490	40	251	2	1	0	1.41917808219178		4	1	1	1	1	0	1	30	0	1	1	0	1	1	1	1	1	1	1	1	0	1
2490	40	251	2	1	0	1.41917808219178		13	1	1	0	0	0	0	30	0	0	1	0	0	1	1	1	1	1	1	1	0	1
2490	40	251	2	1	0	1.41917808219178		26	1	1	1	1	0	1	30	0	0	1	0	0	1	1	1	1	1	1	1	0	1
2490	40	251	2	1	0	1.41917808219178		39	1	1	0	1	0	1	30	0	0	1	0	0	1	1	1	1	1	1	1	0	1
2490	40	251	2	1	0	1.41917808219178		52	1	1	0	1	0	1	31	0	0	1	0	0	1	1	1	1	1	1	1	0	1
2490	40	251	2	1	0	1.41917808219178		65	1	1	0	0	0	0	28	0	0	1	0	0	1	1	1	1	1	1	1	0	1
2490	40	251	2	1	0	1.41917808219178		78	1	1	0	0	0	0	20	0	0	1	0	0	1	1	1	1	1	1	1	1	1
1805	33	251	1	2	0	0.429066546897223		0	0	1	0	1	0	1	10	0	0	1	0	0	1	0	0	0	1	1	2	0	1
1805	33	251	1	2	0	0.429066546897223		4	0	1	0	1	0	1	10	0	0	1	0	0	1	0	0	0	1	1	2	0	1
1805	33	251	1	2	0	0.429066546897223		13	0	1	0	1	0	1	10	0	0	1	0	0	1	0	0	0	1	1	2	0	1
1805	33	251	1	2	0	0.429066546897223		26	0	1	0	1	0	1	10	0	0	1	0	0	1	0	0	1	0	1	2	0	1
2799	32	251	1	2	0	1.44109589041096		0	0	1	0	0	0	0	6	0	0	1	0	0	1	1	1	0	0	1	1	0	1
2799	32	251	1	2	0	1.44109589041096		4	0	1	0	0	0	0	22	0	0	1	0	0	1	1	1	0	1	1	1	0	1
2799	32	251	1	2	0	1.44109589041096		13	0	1	0	0	0	0	29	0	0	1	0	0	1	1	1	0	1	1	1	0	1
2799	32	251	1	2	0	1.44109589041096		26	0	1	0	0	0	0	30	0	0	1	0	0	1	1	1	0	1	1	1	0	1
2799	32	251	1	2	0	1.44109589041096		39	0	1	0	0	0	0	30	0	0	1	0	0	1	1	1	0	1	1	1	0	1
2799	32	251	1	2	0	1.44109589041096		52	0	1	0	1	0	1	30	0	0	1	0	0	1	1	1	0	1	1	1	0	1
2799	32	251	1	2	0	1.44109589041096		65	0	1	0	1	0	1	31	0	0	1	0	0	1	1	1	0	0	1	1	0	1
2799	32	251	1	2	0	1.44109589041096		78	0	1	0	1	0	1	30	0	0	1	0	0	1	1	1	0	1	1	1	0	1
594	45	251	1	1	0	1.48219178082192		0	1	1	0	1	0	1	30	0	0	1	0	0	1	0	1	1	1	1	2	0	1
594	45	251	1	1	0	1.48219178082192		4	1	1	0	1	0	1	31	0	0	0	1	0	1	1	1	0	1	1	2	0	1
594	45	251	1	1	0	1.48219178082192		13	1	1	0	1	0	1	31	0	0	0	1	0	1	1	0	0	1	1	2	0	1
594	45	251	1	1	0	1.48219178082192		26	0	1	1	1	0	1	30	0	0	0	1	0	1	1	0	0	1	1	2	0	1
594	45	251	1	1	0	1.48219178082192		39	0	1	0	1	0	1	30	0	0	0	1	0	1	1	0	0	1	1	2	0	1
594	45	251	1	1	0	1.48219178082192		52	0	1	0	1	0	1	30	0	0	0	1	0	3	1	0	0	1	1	2	1	1
594	45	251	1	1	0	1.48219178082192		65	0	1	0	1	0	1	28	0	0	0	1	0	3	1	0	0	1	1	2	1	1
594	45	251	1	1	0	1.48219178082192		78	0	1	0	1	0	1	30	0	0	0	1	0	3	0	0	0	0	0	2	1	1
2507	34	251	1	2	0	1.51506849315069		0	1	1	1	0	0	1	31	0	0	1	0	0	2	1	0	1	0	1	2	0	1
2507	34	251	1	2	0	1.51506849315069		4	1	1	1	0	0	1	26	0	1	1	0	1	2	0	1	1	0	1	2	0	1
2507	34	251	1	2	0	1.51506849315069		13	1	1	1	0	0	1	29	0	1	1	0	1	3	0	1	1	0	1	2	0	1
2507	34	251	1	2	0	1.51506849315069		26	0	1	1	0	0	1	30	0	0	1	0	0	3	1	0	1	0	1	2	1	1
2507	34	251	1	2	0	1.51506849315069		39	0	1	1	0	0	1	0	0	0	1	0	0	3	1	0	1	0	1	2	1	1
2507	34	251	1	2	0	1.51506849315069		52	0	0	0	0	1	0	0	0	0	0	1	0	3	0	0	1	1	1	2	1	1
2507	34	251	1	2	0	1.51506849315069		65	0	0	0	0	1	0	0	0	0	0	1	0	3	0	0	1	1	1	2	1	1
2507	34	251	1	2	0	1.51506849315069		78	1	1	1	0	0	1	0	0	1	1	0	1	3	0	0	1	0	1	2	1	1
2452	35	251	1	1	0	1.44109589041096		0	0	1	0	1	0	1	7	0	0	1	0	0	1	1	1	1	1	1	1	0	1
2452	35	251	1	1	0	1.44109589041096		4	0	1	0	1	0	1	10	0	0	1	0	0	1	1	1	1	1	1	1	0	1
2452	35	251	1	1	0	1.44109589041096		13	0	1	0	0	0	0	4	0	0	1	0	0	1	1	1	1	1	1	1	0	1
2452	35	251	1	1	0	1.44109589041096		26	0	1	0	0	0	0	2	0	0	1	0	0	1	1	1	0	0	1	1	0	1
2452	35	251	1	1	0	1.44109589041096		39	0	1	0	0	0	0	1	0	0	1	0	0	1	1	1	1	1	1	1	0	1
2452	35	251	1	1	0	1.44109589041096		52	0	1	0	0	0	0	1	0	0	1	0	0	1	1	1	1	1	1	1	0	1
2452	35	251	1	1	0	1.44109589041096		65	0	1	0	0	0	0	1	0	0	1	0	0	3	1	1	0	1	1	1	1	1
2452	35	251	1	1	0	1.44109589041096		78	0	0	0	0	1	0	0	0	0	0	1	0	3	1	1	1	1	1	1	1	1
1312	40	251	1	1	0	0.281637847144247		0	1	1	1	0	0	1	30	0	0	0	1	0	1	1	1	1	1	1	1	0	1
1312	40	251	1	1	0	0.281637847144247		4	1	1	1	1	0	1	31	0	0	1	0	0	1	1	1	1	1	1	1	0	1
1312	40	251	1	1	0	0.281637847144247		13	1	1	0	0	0	0	29	0	0	0	1	0	1	1	1	1	1	1	1	0	1
45	36	251	2	1	0	1.0084138034284		0	1	1	0	0	0	0	30	0	0	0	1	0	1	1	1	1	1	1	2	0	0
45	36	251	2	1	0	1.0084138034284		4	1	1	0	0	0	0	20	0	0	0	1	0	1	1	1	1	1	1	2	0	0
45	36	251	2	1	0	1.0084138034284		13	1	1	0	0	0	0	29	0	0	0	1	0	1	0	1	1	1	1	2	0	0
45	36	251	2	1	0	1.0084138034284		26	1	1	0	0	0	0	30	0	0	0	1	0	1	0	1	1	1	1	2	0	0
45	36	251	2	1	0	1.0084138034284		39	1	1	0	0	0	0	30	0	0	0	1	0	1	0	1	1	1	1	2	0	0
45	36	251	2	1	0	1.0084138034284		52	1	1	0	0	0	0	30	0	1	0	0	0	1	0	1	1	1	1	2	0	0
2	31	251	1	1	0	1.43013698630137		0	0	1	1	1	0	1	25	0	1	1	0	1	1	0	0	0	0	0	2	0	1
2	31	251	1	1	0	1.43013698630137		4	0	1	1	0	0	1	20	0	0	1	0	0	1	0	0	0	0	0	2	0	1
2	31	251	1	1	0	1.43013698630137		13	0	1	1	0	0	1	15	0	1	1	0	1	1	0	0	0	1	1	2	0	1
2	31	251	1	1	0	1.43013698630137		26	0	1	1	1	0	1	30	0	0	1	0	0	1	0	0	0	0	0	2	0	1
2	31	251	1	1	0	1.43013698630137		39	0	1	1	1	0	1	30	0	0	1	0	0	1	0	0	0	0	0	2	0	1
2	31	251	1	1	0	1.43013698630137		52	0	1	1	0	0	1	30	0	1	1	0	1	1	0	0	0	0	0	2	0	1
2	31	251	1	1	0	1.43013698630137		65	0	1	1	0	0	1	25	0	1	0	0	0	1	0	0	0	0	0	2	0	1
2	31	251	1	1	0	1.43013698630137		78	0	1	0	0	0	0	25	0	0	0	1	0	1	0	0	0	0	0	2	0	1
3266	36	251	2	1	0	0.811894602889438		0	0	1	0	1	0	1	31	0	0	1	0	0	1	1	1	0	1	1	1	0	1
3266	36	251	2	1	0	0.811894602889438		4	0	1	0	1	0	1	30	0	0	1	0	0	1	0	1	0	1	1	1	0	1
3266	36	251	2	1	0	0.811894602889438		13	0	1	0	1	0	1	30	0	0	1	0	0	1	1	1	0	1	1	1	0	1
3266	36	251	2	1	0	0.811894602889438		26	0	1	0	1	0	1	30	0	0	1	0	0	1	0	1	0	1	1	1	0	1
3266	36	251	2	1	0	0.811894602889438		39	0	1	0	1	0	1	30	0	0	0	1	0	1	0	1	0	1	1	1	0	1
597	33	251	2	2	0	1.43287671232877		0	1	1	1	0	0	1	10	0	1	1	0	1	1	1	1	0	1	1	1	0	1
597	33	251	2	2	0	1.43287671232877		4	1	1	0	0	0	0	10	0	1	1	0	1	1	1	1	1	1	1	1	0	1
597	33	251	2	2	0	1.43287671232877		13	1	1	0	0	0	0	0	0	1	1	0	1	1	1	1	1	1	1	1	0	1
597	33	251	2	2	0	1.43287671232877		26	1	1	1	0	0	1	0	0	1	1	0	1	3	1	1	1	1	1	1	0	1
597	33	251	2	2	0	1.43287671232877		39	1	1	0	1	0	1	10	0	1	1	0	1	3	1	1	1	1	1	1	1	1
597	33	251	2	2	0	1.43287671232877		52	1	1	1	0	0	1	14	0	1	1	0	1	3	1	1	1	1	1	1	1	1
597	33	251	2	2	0	1.43287671232877		65	1	1	1	0	0	1	15	0	1	1	0	1	3	1	1	1	1	1	1	1	1
597	33	251	2	2	0	1.43287671232877		78	1	1	0	0	0	0	2	0	1	1	0	1	3	1	1	1	1	1	1	1	1
875	37	251	2	1	0	1.41917808219178		0	0	1	1	1	0	1	30	0	0	1	0	0	1	1	1	0	1	1	1	0	1
875	37	251	2	1	0	1.41917808219178		4	1	1	1	1	0	1	30	0	0	1	0	0	1	1	0	1	0	1	1	0	1
875	37	251	2	1	0	1.41917808219178		13	0	1	1	1	0	1	30	0	0	1	0	0	1	1	1	0	0	1	1	0	1
875	37	251	2	1	0	1.41917808219178		26	0	1	1	1	0	1	30	0	1	0	0	0	1	1	1	0	1	1	1	0	1
875	37	251	2	1	0	1.41917808219178		39	1	1	1	1	0	1	25	0	1	1	0	1	1	1	0	0	0	0	1	0	1
875	37	251	2	1	0	1.41917808219178		52	1	1	1	0	0	1	30	0	0	1	0	0	1	1	1	0	1	1	1	0	1
875	37	251	2	1	0	1.41917808219178		65	0	1	1	1	0	1	31	0	1	1	0	1	1	1	0	1	1	1	1	0	1
875	37	251	2	1	0	1.41917808219178		78	0	1	1	1	0	1	30	0	0	0	1	0	1	1	1	0	1	1	1	0	1
110	39	251	2	1	0	1.41917808219178		0	0	1	1	1	0	1	30	0	0	1	0	0	1	1	1	1	1	1	2	0	1
110	39	251	2	1	0	1.41917808219178		4	0	1	1	1	0	1	31	0	1	1	0	1	1	1	0	0	1	1	2	0	1
110	39	251	2	1	0	1.41917808219178		13	0	1	1	1	0	1	30	0	0	1	0	0	1	1	1	0	1	1	2	0	1
110	39	251	2	1	0	1.41917808219178		26	0	1	1	1	0	1	30	0	0	1	0	0	1	1	1	1	1	1	2	0	1
110	39	251	2	1	0	1.41917808219178		39	0	1	1	1	0	1	30	0	0	1	0	0	1	1	1	1	1	1	2	0	1
110	39	251	2	1	0	1.41917808219178		52	0	1	1	1	0	1	30	0	0	1	0	0	1	1	1	0	1	1	2	0	1
110	39	251	2	1	0	1.41917808219178		65	1	1	1	1	0	1	31	0	1	1	0	1	1	1	1	0	1	1	2	0	1
110	39	251	2	1	0	1.41917808219178		78	1	1	1	1	0	1	30	0	0	1	0	0	1	1	1	0	1	1	2	0	0
3252	36	251	2	1	0	1.43013698630137		0	1	1	0	1	0	1	31	0	1	1	0	1	1	0	0	0	1	1	2	0	1
3252	36	251	2	1	0	1.43013698630137		4	1	1	0	1	0	1	30	0	0	1	0	0	1	0	0	0	0	0	2	0	1
3252	36	251	2	1	0	1.43013698630137		13	1	1	0	1	0	1	31	0	1	1	0	1	1	0	0	0	0	0	2	0	1
3252	36	251	2	1	0	1.43013698630137		26	1	1	0	1	0	1	31	0	1	1	0	1	1	0	0	0	0	0	2	0	1
3252	36	251	2	1	0	1.43013698630137		39	1	1	0	1	0	1	31	0	1	1	0	1	1	0	0	0	0	0	2	0	1
3252	36	251	2	1	0	1.43013698630137		52	1	1	0	1	0	1	30	0	1	1	0	1	1	0	0	0	0	0	2	0	0
3252	36	251	2	1	0	1.43013698630137		65	1	1	0	1	0	1	31	0	1	1	0	1	1	0	0	0	1	1	2	0	0
3252	36	251	2	1	0	1.43013698630137		78	1	1	0	0	0	0	30	0	1	1	0	1	1	0	0	0	0	0	2	0	0
919	34	251	2	1	0	1.47123287671233		0	0	1	1	0	0	1	15	0	0	0	1	0	1	1	0	1	1	1	1	0	1
919	34	251	2	1	0	1.47123287671233		4	0	1	1	0	0	1	20	0	0	0	1	0	1	1	0	1	1	1	1	0	1
919	34	251	2	1	0	1.47123287671233		13	0	1	0	0	0	0	20	0	0	0	1	0	3	1	0	0	0	0	1	1	1
919	34	251	2	1	0	1.47123287671233		26	0	1	0	0	0	0	30	0	0	0	1	0	3	1	0	0	0	0	1	1	1
919	34	251	2	1	0	1.47123287671233		39	0	1	0	0	0	0	20	0	0	0	1	0	3	1	0	0	0	0	1	1	1
919	34	251	2	1	0	1.47123287671233		52	0	1	0	1	0	1	15	0	0	1	0	0	3	1	0	0	0	0	1	1	1
919	34	251	2	1	0	1.47123287671233		65	0	1	0	0	0	0	30	1	0	0	0	0	3	1	0	0	0	0	1	1	1
919	34	251	2	1	0	1.47123287671233		78	0	1	0	0	0	0	20	0	0	0	1	0	3	1	0	0	0	0	1	1	1
2739	40	251	2	1	0	1.45205479452055		0	1	1	1	1	0	1	28	0	1	1	0	1	1	0	1	1	1	1	2	0	1
2739	40	251	2	1	0	1.45205479452055		4	0	1	1	0	0	1	31	0	1	0	0	0	1	1	1	1	1	1	2	0	1
2739	40	251	2	1	0	1.45205479452055		13	0	1	1	0	0	1	15	0	0	0	1	0	1	0	1	1	0	1	2	0	1
2739	40	251	2	1	0	1.45205479452055		26	1	1	1	1	0	1	20	0	0	0	1	0	1	0	1	0	1	1	2	1	1
2739	40	251	2	1	0	1.45205479452055		39	1	1	0	0	0	0	30	0	0	1	0	0	3	0	1	1	1	1	2	1	1
2739	40	251	2	1	0	1.45205479452055		52	1	1	0	0	0	0	30	0	0	0	1	0	3	1	1	1	0	1	2	1	1
2739	40	251	2	1	0	1.45205479452055		65	1	1	0	0	0	0	20	0	0	0	1	0	3	0	1	1	0	1	2	1	1
2739	40	251	2	1	0	1.45205479452055		78	1	1	1	0	0	1	30	0	0	0	1	0	3	0	1	1	0	1	2	1	1
3649	46	251	2	1	1	0.77332884197919	4	0	1	1	0	0	0	0	30	0	0	1	0	0	1	0	1	1	0	1	1	0	0
3649	46	251	2	1	1	0.77332884197919	4	4	1	1	0	0	0	0	31	0	0	0	1	0	1	1	1	0	0	1	1	0	0
375	32	251	2	1	0	1.43013698630137		0	0	1	1	0	0	1	25	0	0	1	0	0	1	1	0	0	1	1	1	0	0
375	32	251	2	1	0	1.43013698630137		4	1	1	1	1	0	1	20	0	0	1	0	0	1	0	0	0	1	1	1	0	0
375	32	251	2	1	0	1.43013698630137		13	1	1	0	0	0	0	20	0	0	1	0	0	1	0	0	0	1	1	1	0	0
375	32	251	2	1	0	1.43013698630137		26	1	1	1	0	0	1	30	0	0	1	0	0	1	0	0	0	1	1	1	0	0
375	32	251	2	1	0	1.43013698630137		39	1	1	1	1	0	1	30	0	0	1	0	0	3	0	0	0	1	1	1	0	0
375	32	251	2	1	0	1.43013698630137		52	1	1	0	1	0	1	10	0	0	0	1	0	3	0	0	0	1	1	1	0	0
375	32	251	2	1	0	1.43013698630137		65	1	1	0	1	0	1	25	0	0	0	1	0	3	0	0	0	1	1	1	0	0
375	32	251	2	1	0	1.43013698630137		78	1	1	0	0	0	0	25	0	0	0	1	0	3	0	0	0	0	0	1	0	0
1714	34	251	2	1	1	0.73224043715847	3	0	0	1	0	0	0	0	15	0	1	0	0	0	1	1	1	1	1	1	2	0	1
1714	34	251	2	1	1	0.73224043715847	3	4	1	1	1	0	0	1	15	0	1	1	0	1	1	1	1	1	1	1	2	0	1
1714	34	251	2	1	1	0.73224043715847	3	13	1	1	0	1	0	1	20	0	1	1	0	1	1	1	1	1	1	1	2	0	1
1714	34	251	2	1	1	0.73224043715847	3	26	1	1	0	1	0	1	7	0	1	1	0	1	1	1	1	1	1	1	2	0	1
827	36	251	2	1	0	0.852563814656786		0	0	1	0	0	0	0	10	0	0	1	0	0	1	1	1	0	1	1	2	0	1
827	36	251	2	1	0	0.852563814656786		4	0	1	0	0	0	0	15	0	0	1	0	0	1	0	1	0	1	1	2	0	1
827	36	251	2	1	0	0.852563814656786		13	0	1	0	0	0	0	10	0	0	1	0	0	1	0	1	0	1	1	2	0	1
827	36	251	2	1	0	0.852563814656786		26	1	1	0	0	0	0	30	0	0	1	0	0	1	0	0	0	1	1	2	0	1
827	36	251	2	1	0	0.852563814656786		39	0	1	0	0	0	0	10	0	0	1	0	0	1	1	1	0	1	1	2	0	1
3333	34	251	1	2	0	1.41643835616438		0	0	0	1	0	0	0	30	0	0	0	1	0	2	0	1	0	1	1	2	0	0
3333	34	251	1	2	0	1.41643835616438		4	0	0	1	0	0	0	30	0	0	0	1	0	2	0	1	0	1	1	2	0	0
3333	34	251	1	2	0	1.41643835616438		13	0	1	1	0	0	1	30	0	1	1	0	1	2	1	1	1	1	1	2	0	0
3333	34	251	1	2	0	1.41643835616438		26	0	1	1	0	0	1	30	0	0	1	0	0	2	1	1	1	1	1	2	0	0
3333	34	251	1	2	0	1.41643835616438		39	0	1	1	0	0	1	10	0	1	1	0	1	2	0	1	1	1	1	2	0	0
3333	34	251	1	2	0	1.41643835616438		52	0	1	1	0	0	1	15	0	1	1	0	1	2	0	1	0	1	1	2	0	0
3333	34	251	1	2	0	1.41643835616438		65	0	1	1	0	0	1	28	0	0	1	0	0	2	0	0	0	1	1	2	0	0
3333	34	251	1	2	0	1.41643835616438		78	0	0	1	0	0	0	20	0	1	1	0	1	3	1	1	0	1	1	2	0	0
1100	35	251	1	1	1	0.762362452279362	2	0	1	1	0	1	0	1	25	0	0	1	0	0	2	1	0	0	1	1	1	0	0
1100	35	251	1	1	1	0.762362452279362	2	4	1	1	0	1	0	1	12	0	0	1	0	0	2	1	0	1	0	1	1	0	0
1100	35	251	1	1	1	0.762362452279362	2	13	1	1	0	1	0	1	15	0	0	1	0	0	2	1	0	1	1	1	1	0	0
1100	35	251	1	1	1	0.762362452279362	2	26	1	1	0	0	0	0	10	1	1	1	0	1	2	1	1	1	0	1	1	0	0
1637	33	251	2	1	0	1.41643835616438		0	0	1	0	1	0	1	10	1	0	0	0	0	2	0	1	0	1	1	2	0	0
1637	33	251	2	1	0	1.41643835616438		4	0	1	1	1	0	1	15	0	0	0	1	0	3	1	1	0	1	1	2	1	0
1637	33	251	2	1	0	1.41643835616438		13	1	1	0	0	0	0	6	1	0	0	0	0	2	0	1	0	1	1	2	0	0
1637	33	251	2	1	0	1.41643835616438		26	1	1	0	1	0	1	8	1	0	0	0	0	2	0	1	0	1	1	2	0	0
1637	33	251	2	1	0	1.41643835616438		39	1	1	0	1	0	1	12	0	0	1	0	0	2	0	1	0	1	1	2	1	0
1637	33	251	2	1	0	1.41643835616438		52	0	1	0	0	0	0	5	0	0	1	0	0	2	1	1	0	1	1	2	0	0
1637	33	251	2	1	0	1.41643835616438		65	1	1	0	1	0	1	4	0	0	0	1	0	2	0	1	0	1	1	2	0	0
1637	33	251	2	1	0	1.41643835616438		78	0	1	0	0	0	0	2	0	0	1	0	0	3	0	1	0	1	1	2	0	1
1281	37	251	2	1	0	1.45479452054795		0	1	1	0	1	0	1	30	0	0	1	0	0	1	1	1	1	1	1	1	0	0
1281	37	251	2	1	0	1.45479452054795		4	1	1	0	1	0	1	31	0	0	1	0	0	1	1	1	1	1	1	1	0	0
1281	37	251	2	1	0	1.45479452054795		13	1	1	0	1	0	1	30	0	0	1	0	0	1	1	0	0	1	1	1	0	0
1281	37	251	2	1	0	1.45479452054795		26	1	1	0	1	0	1	30	0	0	1	0	0	3	1	1	1	1	1	1	0	1
1281	37	251	2	1	0	1.45479452054795		39	0	1	0	1	0	1	31	0	0	1	0	0	2	1	0	0	1	1	1	0	1
1281	37	251	2	1	0	1.45479452054795		52	1	1	0	1	0	1	30	0	0	1	0	0	2	1	0	0	1	1	1	0	0
1281	37	251	2	1	0	1.45479452054795		65	1	1	0	1	0	1	28	0	0	1	0	0	2	1	0	0	1	1	1	0	0
1281	37	251	2	1	0	1.45479452054795		78	1	1	0	1	0	1	30	0	0	1	0	0	2	1	0	0	1	1	1	0	0
1875	32	251	1	1	0	1.26311101130324		0	0	1	0	1	0	1	30	0	0	0	1	0	2	1	1	0	1	1	1	0	0
1875	32	251	1	1	0	1.26311101130324		4	0	1	0	0	0	0	29	0	0	0	1	0	2	1	1	0	1	1	1	0	0
1875	32	251	1	1	0	1.26311101130324		13	0	1	0	0	0	0	31	0	0	0	1	0	3	0	1	0	1	1	1	0	0
1875	32	251	1	1	0	1.26311101130324		26	0	1	0	0	0	0	30	0	0	0	1	0	3	0	1	0	1	1	1	0	1
1875	32	251	1	1	0	1.26311101130324		39	0	1	0	0	0	0	30	0	0	0	1	0	3	1	1	1	1	1	1	1	1
1875	32	251	1	1	0	1.26311101130324		52	1	1	0	0	0	0	30	0	0	0	1	0	3	1	1	0	1	1	1	0	1
1875	32	251	1	1	0	1.26311101130324		65	1	1	0	0	0	0	30	0	0	0	1	0	3	0	0	0	1	1	1	1	1
3500	29	251	2	2	0	0.54919529904933		0	0	1	0	1	0	1	25	0	1	0	0	0	1	0	0	0	1	1	2	0	1
3500	29	251	2	2	0	0.54919529904933		4	0	1	0	1	0	1	15	0	1	0	0	0	1	0	0	0	1	1	2	0	1
3500	29	251	2	2	0	0.54919529904933		13	0	1	0	1	0	1	15	0	1	0	0	0	1	0	0	0	1	1	2	0	1
3500	29	251	2	2	0	0.54919529904933		26	1	1	0	0	0	0	15	0	0	1	0	0	3	0	1	0	1	1	2	0	1
2515	28	251	2	1	0	1.41917808219178		0	0	1	1	0	0	1	25	1	1	1	0	1	1	0	0	0	0	0	2	0	1
2515	28	251	2	1	0	1.41917808219178		4	0	1	1	0	0	1	23	0	1	1	0	1	1	0	1	1	0	1	2	0	1
2515	28	251	2	1	0	1.41917808219178		13	0	1	1	0	0	1	25	0	1	1	0	1	1	0	0	1	0	1	2	0	1
2515	28	251	2	1	0	1.41917808219178		26	0	1	1	0	0	1	25	0	1	1	0	1	1	0	0	0	0	0	2	0	1
2515	28	251	2	1	0	1.41917808219178		39	0	1	1	0	0	1	30	0	1	1	0	1	1	0	0	0	0	0	2	0	1
2515	28	251	2	1	0	1.41917808219178		52	0	1	1	0	0	1	20	0	1	1	0	1	1	0	0	0	0	0	2	0	1
2515	28	251	2	1	0	1.41917808219178		65	0	1	1	0	0	1	25	0	1	1	0	1	1	0	0	0	0	0	2	0	1
2515	28	251	2	1	0	1.41917808219178		78	0	1	1	0	0	1	20	0	1	1	0	1	1	0	0	0	0	0	2	0	1
1772	31	251	2	1	0	1.24392544352122		0	1	1	0	1	0	1	30	0	0	1	0	0	1	0	1	0	1	1	1	0	1
1772	31	251	2	1	0	1.24392544352122		4	1	1	0	1	0	1	29	0	0	1	0	0	1	0	1	0	1	1	1	0	1
1772	31	251	2	1	0	1.24392544352122		13	1	1	0	1	0	1	31	0	0	0	1	0	1	0	1	0	1	1	1	0	1
1772	31	251	2	1	0	1.24392544352122		26	1	1	0	1	0	1	30	0	0	1	0	0	1	0	1	0	1	1	1	0	1
1772	31	251	2	1	0	1.24392544352122		39	1	1	0	1	0	1	30	0	0	1	0	0	1	0	1	0	0	1	1	0	1
1772	31	251	2	1	0	1.24392544352122		52	1	1	0	1	0	1	31	0	0	1	0	0	1	0	1	0	1	1	1	0	1
1772	31	251	2	1	0	1.24392544352122		65	1	1	0	1	0	1	30	0	0	1	0	0	1	0	1	0	0	1	1	0	1
3429	31	251	2	1	0	1.37822441799536		0	1	1	1	1	0	1	20	0	1	1	0	1	1	1	1	1	1	1	2	0	1
3429	31	251	2	1	0	1.37822441799536		4	0	1	0	0	0	0	20	0	0	1	0	0	1	1	1	0	1	1	2	0	1
3429	31	251	2	1	0	1.37822441799536		13	1	1	0	1	0	1	28	0	0	1	0	0	1	0	1	0	1	1	2	0	1
3429	31	251	2	1	0	1.37822441799536		26	1	1	1	1	0	1	10	0	1	0	0	0	1	1	1	0	1	1	1	0	1
3429	31	251	2	1	0	1.37822441799536		39	0	1	0	1	0	1	5	0	0	0	1	0	1	0	0	0	0	0	1	0	1
3429	31	251	2	1	0	1.37822441799536		52	1	1	0	1	0	1	15	0	0	0	1	0	3	0	0	0	1	1	1	0	0
3429	31	251	2	1	0	1.37822441799536		65	1	1	0	1	0	1	10	0	0	0	1	0	3	1	1	1	1	1	1	0	0
2101	41	251	2	1	0	1.22748708735684		0	1	1	1	1	0	1	20	0	1	1	0	1	1	0	0	0	0	0	2	0	0
2101	41	251	2	1	0	1.22748708735684		4	0	1	1	1	0	1	20	0	1	1	0	1	3	0	0	0	0	0	2	0	0
2101	41	251	2	1	0	1.22748708735684		13	0	1	0	1	0	1	20	0	1	1	0	1	3	1	0	0	0	0	2	1	0
2101	41	251	2	1	0	1.22748708735684		26	0	1	1	1	0	1	10	0	0	1	0	0	3	0	0	0	0	0	2	1	0
2101	41	251	2	1	0	1.22748708735684		39	1	1	1	1	0	1	15	0	1	1	0	1	3	0	0	0	0	0	2	1	0
2101	41	251	2	1	0	1.22748708735684		52	1	1	0	1	0	1	20	0	0	1	0	0	3	0	0	0	0	0	2	1	0
2101	41	251	2	1	0	1.22748708735684		65	1	1	1	1	0	1	15	0	0	1	0	0	3	0	0	0	0	0	2	1	1
1769	39	251	1	2	0	1.24671008309005		0	1	1	0	1	0	1	30	0	0	0	1	0	1	1	1	1	1	1	1	0	0
1769	39	251	1	2	0	1.24671008309005		4	1	0	0	0	1	0	0	0	1	1	0	1	1	1	1	0	1	1	1	0	0
1769	39	251	1	2	0	1.24671008309005		13	1	1	0	1	0	1	15	0	0	1	0	0	1	0	1	0	1	1	1	0	0
1769	39	251	1	2	0	1.24671008309005		26	1	1	1	1	0	1	15	0	0	1	0	0	1	1	1	0	0	1	1	0	0
1769	39	251	1	2	0	1.24671008309005		39	0	1	0	1	0	1	25	0	0	1	0	0	1	1	1	0	1	1	1	0	0
1769	39	251	1	2	0	1.24671008309005		52	1	1	0	1	0	1	30	0	0	1	0	0	3	0	1	0	1	1	1	0	0
1769	39	251	1	2	0	1.24671008309005		65	1	1	0	1	0	1	15	0	0	1	0	0	3	0	0	0	1	1	1	1	0
2725	37	251	2	2	0	1.29888464705442		0	1	1	1	1	0	1	15	0	1	1	0	1	1	1	1	1	1	1	1	0	0
2725	37	251	2	2	0	1.29888464705442		4	1	1	1	1	0	1	20	0	1	1	0	1	3	0	0	0	1	1	1	0	0
2725	37	251	2	2	0	1.29888464705442		13	1	1	1	1	0	1	20	1	1	1	0	1	3	1	0	1	1	1	1	1	0
2725	37	251	2	2	0	1.29888464705442		26	1	1	1	0	0	1	30	0	1	1	0	1	3	0	1	0	0	1	1	1	0
2725	37	251	2	2	0	1.29888464705442		39	1	1	1	0	0	1	15	0	1	1	0	1	3	0	0	0	1	1	1	1	0
2725	37	251	2	2	0	1.29888464705442		52	1	1	1	0	0	1	15	0	1	1	0	1	3	0	0	0	0	0	1	1	0
2725	37	251	2	2	0	1.29888464705442		65	1	1	1	1	0	1	15	0	1	1	0	1	3	0	0	0	0	0	1	1	0
3099	34	251	1	1	0	1.18923572123662		0	1	1	1	0	0	1	30	0	1	1	0	1	1	1	1	0	1	1	2	0	0
3099	34	251	1	1	0	1.18923572123662		4	0	1	1	1	0	1	30	0	0	0	1	0	3	1	0	0	1	1	2	0	0
3099	34	251	1	1	0	1.18923572123662		13	1	1	1	1	0	1	28	0	0	0	1	0	3	1	0	0	1	1	2	1	0
3099	34	251	1	1	0	1.18923572123662		26	1	1	1	0	0	1	28	0	0	0	1	0	3	1	0	0	1	1	2	1	0
3099	34	251	1	1	0	1.18923572123662		39	1	1	1	0	0	1	30	0	0	0	1	0	3	1	0	0	1	1	2	1	0
3099	34	251	1	1	0	1.18923572123662		52	1	1	1	1	0	1	19	0	0	0	1	0	3	1	0	0	1	1	2	1	0
3099	34	251	1	1	0	1.18923572123662		65	1	1	1	0	0	1	15	0	0	0	1	0	3	1	0	0	1	1	2	1	0
1472	39	251	2	2	0	1.20020211093645		0	1	1	1	0	0	1	25	0	0	0	1	0	1	0	0	0	1	1	2	0	1
1472	39	251	2	2	0	1.20020211093645		4	1	1	0	1	0	1	20	0	0	1	0	0	3	0	0	0	1	1	2	0	1
1472	39	251	2	2	0	1.20020211093645		13	0	1	1	0	0	1	20	0	0	0	1	0	3	0	0	0	1	1	2	1	1
1472	39	251	2	2	0	1.20020211093645		26	0	1	1	0	0	1	20	0	0	0	1	0	3	0	0	0	1	1	2	1	1
1472	39	251	2	2	0	1.20020211093645		39	0	1	1	0	0	1	20	0	0	0	1	0	3	0	0	0	1	1	2	1	1
1472	39	251	2	2	0	1.20020211093645		52	1	1	1	0	0	1	20	0	0	1	0	0	3	0	0	0	1	1	2	0	1
1472	39	251	2	2	0	1.20020211093645		65	1	1	1	0	0	1	25	0	0	0	1	0	3	0	0	0	1	1	2	1	1
1594	34	251	2	1	1	0.502732240437158	1	0	0	1	0	1	0	1	31	0	0	0	1	0	1	1	1	0	1	1	1	0	1
1594	34	251	2	1	1	0.502732240437158	1	4	0	1	0	1	0	1	29	0	0	0	1	0	1	1	1	1	1	1	1	0	1
1594	34	251	2	1	1	0.502732240437158	1	13	0	1	0	0	0	0	31	0	0	0	1	0	1	0	1	0	1	1	1	0	1
3744	35	251	2	1	0	1.28243131970956		0	1	1	1	0	0	1	10	0	1	1	0	1	2	0	1	0	0	1	1	0	0
3744	35	251	2	1	0	1.28243131970956		4	0	1	1	1	0	1	28	0	0	1	0	0	2	0	1	0	1	1	1	0	0
3744	35	251	2	1	0	1.28243131970956		13	0	1	0	1	0	1	31	0	1	1	0	1	2	1	0	0	1	1	1	0	0
3744	35	251	2	1	0	1.28243131970956		26	0	1	0	1	0	1	30	0	0	1	0	0	2	0	0	0	1	1	1	0	0
3744	35	251	2	1	0	1.28243131970956		39	0	1	1	1	0	1	30	0	0	1	0	0	2	0	0	0	0	0	1	0	0
3744	35	251	2	1	0	1.28243131970956		52	0	1	1	1	0	1	31	0	0	1	0	0	2	0	0	0	1	1	1	0	0
3744	35	251	2	1	0	1.28243131970956		65	0	1	1	1	0	1	30	0	0	1	0	0	2	1	0	0	1	1	1	0	0
1348	41	251	2	1	0	1.18380118272326		0	0	1	0	0	0	0	30	0	0	1	0	0	1	0	0	0	0	0	2	0	1
1348	41	251	2	1	0	1.18380118272326		4	1	1	0	1	0	1	29	0	0	1	0	0	1	0	0	0	0	0	2	0	1
1348	41	251	2	1	0	1.18380118272326		13	1	1	0	1	0	1	30	0	0	0	1	0	1	0	0	0	0	0	2	0	1
1348	41	251	2	1	0	1.18380118272326		26	0	1	0	1	0	1	30	0	0	1	0	0	1	0	0	0	0	0	2	0	1
1348	41	251	2	1	0	1.18380118272326		39	0	1	0	1	0	1	30	0	0	0	1	0	1	0	0	0	0	0	2	0	1
1348	41	251	2	1	0	1.18380118272326		52	1	1	0	1	0	1	31	0	0	1	0	0	1	0	0	0	0	0	2	0	1
1348	41	251	2	1	0	1.18380118272326		65	1	1	1	0	0	1	30	0	0	0	1	0	1	0	0	0	0	0	2	0	1
3303	41	251	1	2	0	1.18380118272326		0	1	1	0	0	0	0	30	1	0	1	0	1	3	1	1	0	1	1	1	0	1
3303	41	251	1	2	0	1.18380118272326		4	0	1	0	0	0	0	29	0	0	1	0	0	3	1	1	1	1	1	1	0	1
3303	41	251	1	2	0	1.18380118272326		13	0	1	0	1	0	1	30	0	0	1	0	0	2	0	0	0	0	0	1	0	1
3303	41	251	1	2	0	1.18380118272326		26	0	1	0	0	0	0	30	0	0	1	0	0	2	0	1	0	1	1	1	0	1
3303	41	251	1	2	0	1.18380118272326		39	0	1	0	1	0	1	25	0	0	1	0	0	2	0	1	0	1	1	1	0	1
3303	41	251	1	2	0	1.18380118272326		52	0	1	0	1	0	1	31	0	0	1	0	0	2	0	1	0	1	1	1	0	1
3303	41	251	1	2	0	1.18380118272326		65	1	1	0	1	0	1	29	0	0	1	0	0	2	0	1	0	1	1	1	0	1
3388	34	251	2	1	0	1.24144771315218		0	1	1	1	0	0	1	31	0	1	1	0	1	1	1	1	0	1	1	1	0	1
3388	34	251	2	1	0	1.24144771315218		4	1	1	0	0	0	0	29	0	0	1	0	0	1	1	0	0	1	1	1	0	1
3388	34	251	2	1	0	1.24144771315218		13	1	1	1	0	0	1	30	0	0	1	0	0	1	1	0	0	0	0	1	0	1
3388	34	251	2	1	0	1.24144771315218		26	1	1	0	0	0	0	27	0	1	0	0	0	1	1	0	0	1	1	1	0	1
3388	34	251	2	1	0	1.24144771315218		39	1	1	0	0	0	0	30	0	1	1	0	1	1	1	0	0	0	0	1	0	1
3388	34	251	2	1	0	1.24144771315218		52	1	1	0	0	0	0	30	0	0	1	0	0	3	0	0	0	0	0	1	0	1
3388	34	251	2	1	0	1.24144771315218		65	1	1	0	0	0	0	30	0	1	1	0	1	3	1	0	0	0	0	1	0	1
1860	32	251	2	1	0	0.830601092896175		0	0	1	0	0	0	0	25	0	0	1	0	0	1	0	0	1	0	1	2	0	1
1860	32	251	2	1	0	0.830601092896175		4	0	1	0	0	0	0	15	0	0	0	1	0	1	0	0	0	0	0	2	0	1
1860	32	251	2	1	0	0.830601092896175		13	0	1	0	0	0	0	15	0	0	0	1	0	1	0	0	0	0	0	2	0	1
1860	32	251	2	1	0	0.830601092896175		26	0	1	0	0	0	0	20	0	0	0	1	0	1	0	0	0	0	0	2	0	1
1860	32	251	2	1	0	0.830601092896175		39	0	1	0	0	0	0	25	0	0	1	0	0	1	0	0	0	0	0	2	0	1
3582	38	251	2	1	0	1.25790104049704		0	0	1	0	0	0	0	25	0	0	1	0	0	1	0	1	0	0	1	1	0	1
3582	38	251	2	1	0	1.25790104049704		4	0	1	0	1	0	1	25	0	0	1	0	0	1	1	0	0	1	1	1	0	1
3582	38	251	2	1	0	1.25790104049704		13	0	1	0	0	0	0	30	0	0	1	0	0	1	0	0	0	0	0	1	0	1
3582	38	251	2	1	0	1.25790104049704		26	1	1	0	1	0	1	31	0	0	1	0	0	1	0	0	0	0	0	1	0	1
3582	38	251	2	1	0	1.25790104049704		39	0	1	0	1	0	1	30	0	0	1	0	0	1	0	0	0	0	0	1	0	1
3582	38	251	2	1	0	1.25790104049704		52	1	1	0	1	0	1	30	0	0	1	0	0	1	0	0	0	0	0	1	0	1
3582	38	251	2	1	0	1.25790104049704		65	0	1	0	0	0	0	30	0	0	1	0	0	1	0	0	0	1	1	1	0	1
869	42	251	1	1	0	1.17020735084961		0	0	1	0	0	0	0	30	0	0	0	1	0	1	1	0	0	1	1	1	0	1
869	42	251	1	1	0	1.17020735084961		4	1	1	0	0	0	0	31	0	0	0	1	0	1	1	1	0	1	1	1	0	1
869	42	251	1	1	0	1.17020735084961		13	1	1	1	1	0	1	30	0	0	0	1	0	1	1	0	0	1	1	1	0	1
869	42	251	1	1	0	1.17020735084961		26	1	1	0	0	0	0	30	0	0	0	1	0	1	1	1	0	1	1	1	0	1
869	42	251	1	1	0	1.17020735084961		39	1	1	0	0	0	0	30	0	0	0	1	0	3	1	0	0	1	1	1	1	1
869	42	251	1	1	0	1.17020735084961		52	1	1	0	1	0	1	31	0	0	0	1	0	3	1	1	0	1	1	1	1	1
869	42	251	1	1	0	1.17020735084961		65	1	1	0	0	0	0	30	0	0	0	1	0	3	1	1	0	1	1	1	1	1
395	36	251	2	1	0	0		0	1	1	0	0	0	0	30	0	0	1	0	0	1	1	1	0	1	1	2	0	0
3138	33	251	2	2	0	1.2277490830152		0	0	1	1	1	0	1	25	0	1	0	0	0	2	0	1	0	0	1	2	0	1
3138	33	251	2	2	0	1.2277490830152		4	0	1	1	0	0	1	26	0	0	0	1	0	3	0	1	0	1	1	2	0	1
3138	33	251	2	2	0	1.2277490830152		13	0	1	0	0	0	0	31	0	0	0	1	0	3	0	0	0	0	0	2	0	1
3138	33	251	2	2	0	1.2277490830152		26	0	1	0	1	0	1	30	0	0	0	1	0	3	0	0	0	0	0	2	0	0
3138	33	251	2	2	0	1.2277490830152		39	0	1	0	0	0	0	30	0	0	0	1	0	3	0	0	0	0	0	2	0	0
3138	33	251	2	2	0	1.2277490830152		52	0	1	0	1	0	1	30	0	0	0	1	0	3	0	0	0	1	1	2	0	1
3138	33	251	2	2	0	1.2277490830152		65	1	1	0	1	0	1	30	0	0	0	1	0	3	0	0	0	0	0	2	0	0
1036	31	251	2	2	0	1.24971180477581		0	1	1	0	0	0	0	31	0	1	1	0	1	1	1	0	1	1	1	1	0	1
1036	31	251	2	2	0	1.24971180477581		4	0	1	0	0	0	0	31	0	0	1	0	0	3	1	1	1	1	1	1	0	1
1036	31	251	2	2	0	1.24971180477581		13	0	1	0	0	0	0	30	0	0	1	0	0	3	1	1	1	1	1	1	1	1
1036	31	251	2	2	0	1.24971180477581		26	0	1	0	0	0	0	30	0	0	1	0	0	3	0	0	1	1	1	1	0	1
1036	31	251	2	2	0	1.24971180477581		39	1	1	0	0	0	0	30	0	0	1	0	0	3	1	0	1	1	1	1	1	1
1036	31	251	2	2	0	1.24971180477581		52	0	1	0	0	0	0	31	0	0	1	0	0	3	0	0	1	1	1	1	1	1
1036	31	251	2	2	0	1.24971180477581		65	0	1	0	0	0	0	30	0	0	1	0	0	3	1	0	1	1	1	1	1	1
1888	28	251	1	1	0	1.25242158844225		0	0	1	1	1	0	1	27	0	1	1	0	1	2	1	0	1	1	1	2	0	1
1888	28	251	1	1	0	1.25242158844225		4	0	1	1	0	0	1	31	0	1	1	0	1	3	1	1	1	1	1	2	0	1
1888	28	251	1	1	0	1.25242158844225		13	0	1	0	1	0	1	30	0	0	1	0	0	3	1	1	1	1	1	2	0	1
1888	28	251	1	1	0	1.25242158844225		26	1	1	1	1	0	1	30	0	0	1	0	0	3	1	1	1	1	1	2	1	1
1888	28	251	1	1	0	1.25242158844225		39	0	1	0	1	0	1	30	0	0	1	0	0	2	1	1	1	1	1	2	0	1
1888	28	251	1	1	0	1.25242158844225		52	0	1	0	1	0	1	28	0	0	0	1	0	3	0	0	1	1	1	2	0	1
1888	28	251	1	1	0	1.25242158844225		65	0	1	1	1	0	1	30	0	1	1	0	1	3	0	1	1	1	1	2	0	1
1175	28	251	1	1	0	1.23598323227786		0	0	1	0	0	0	0	31	0	0	1	0	0	1	0	1	0	1	1	1	0	1
1175	28	251	1	1	0	1.23598323227786		4	0	1	0	0	0	0	20	1	0	1	0	1	1	1	1	0	1	1	1	0	1
1175	28	251	1	1	0	1.23598323227786		13	0	1	0	0	0	0	15	0	0	1	0	0	1	1	1	0	1	1	1	0	1
1175	28	251	1	1	0	1.23598323227786		26	0	1	0	0	0	0	30	0	0	1	0	0	1	1	1	0	1	1	1	0	1
1175	28	251	1	1	0	1.23598323227786		39	0	1	0	0	0	0	15	0	0	1	0	0	1	1	1	0	1	1	1	0	1
1175	28	251	1	1	0	1.23598323227786		52	0	1	0	0	0	0	15	0	0	1	0	0	3	0	1	0	1	1	1	1	1
1175	28	251	1	1	0	1.23598323227786		65	0	1	0	0	0	0	5	0	0	0	1	0	3	0	1	0	1	1	1	1	1
1572	39	251	1	1	0	1.21135564039224		0	1	1	0	1	0	1	24	0	0	0	1	0	1	1	1	1	1	1	1	0	1
1572	39	251	1	1	0	1.21135564039224		4	1	1	0	1	0	1	30	0	0	1	0	0	1	1	1	0	1	1	1	0	1
1572	39	251	1	1	0	1.21135564039224		13	1	1	0	1	0	1	20	0	0	1	0	0	1	1	1	1	1	1	1	0	1
1572	39	251	1	1	0	1.21135564039224		26	1	1	0	1	0	1	30	0	0	1	0	0	1	1	1	1	1	1	1	0	1
1572	39	251	1	1	0	1.21135564039224		39	1	1	1	1	0	1	30	0	0	0	1	0	1	1	1	1	1	1	1	0	1
1572	39	251	1	1	0	1.21135564039224		52	1	1	1	0	0	1	15	0	0	0	1	0	1	1	1	1	1	1	1	0	1
1572	39	251	1	1	0	1.21135564039224		65	1	1	1	0	0	1	9	0	1	1	0	1	1	1	1	0	1	1	1	0	1
2479	33	251	1	2	0	1.18943783217307		0	1	1	0	1	0	1	21	0	0	0	1	0	1	0	0	0	1	1	2	0	1
2479	33	251	1	2	0	1.18943783217307		4	1	1	0	1	0	1	14	0	0	1	0	0	1	0	0	0	0	0	2	0	1
2479	33	251	1	2	0	1.18943783217307		13	1	1	0	0	0	0	4	0	0	1	0	0	3	0	0	0	0	0	2	1	1
2479	33	251	1	2	0	1.18943783217307		26	1	1	0	0	0	0	5	0	0	1	0	0	3	0	0	0	0	0	2	1	1
2479	33	251	1	2	0	1.18943783217307		39	1	1	0	0	0	0	30	0	0	0	1	0	3	1	0	0	0	0	2	1	1
2479	33	251	1	2	0	1.18943783217307		52	1	0	0	0	1	0	0	0	0	1	0	0	3	0	0	0	0	0	1	1	1
2479	33	251	1	2	0	1.18943783217307		65	0	1	0	0	0	0	2	0	0	1	0	0	3	0	0	0	0	0	1	1	1
1455	43	251	2	1	0	1.24703944906056		0	1	1	0	0	0	0	16	0	0	1	0	0	3	0	1	0	1	1	2	0	1
1455	43	251	2	1	0	1.24703944906056		4	1	1	0	0	0	0	15	0	0	1	0	0	3	0	1	0	1	1	2	0	1
1455	43	251	2	1	0	1.24703944906056		13	1	1	0	0	0	0	15	0	0	1	0	0	3	0	1	0	1	1	2	1	1
1455	43	251	2	1	0	1.24703944906056		26	1	1	0	0	0	0	0	0	0	1	0	0	3	0	1	0	0	1	2	1	1
1455	43	251	2	1	0	1.24703944906056		39	1	0	0	0	1	0	0	0	0	1	0	0	3	0	0	0	0	0	2	1	1
1455	43	251	2	1	0	1.24703944906056		52	1	1	0	0	0	0	4	0	0	1	0	0	3	0	0	0	1	1	2	1	1
1455	43	251	2	1	0	1.24703944906056		65	1	1	0	0	0	0	5	0	0	1	0	0	3	0	0	0	1	1	2	1	1
3671	34	251	2	1	0	1.22779399655663		0	1	1	0	1	0	1	20	0	0	0	1	0	1	1	1	1	1	1	1	0	1
3671	34	251	2	1	0	1.22779399655663		4	0	1	0	0	0	0	20	0	0	0	1	0	1	0	0	0	0	0	1	0	1
3671	34	251	2	1	0	1.22779399655663		13	1	1	0	0	0	0	30	0	0	0	1	0	1	0	0	0	0	0	1	0	1
3671	34	251	2	1	0	1.22779399655663		26	1	1	0	0	0	0	31	0	0	0	1	0	1	0	0	0	1	1	1	0	1
3671	34	251	2	1	0	1.22779399655663		39	1	1	0	1	0	1	30	0	0	0	1	0	1	0	0	0	1	1	1	0	1
3671	34	251	2	1	0	1.22779399655663		52	1	1	0	1	0	1	30	0	0	0	1	0	1	1	0	0	1	1	1	0	1
3671	34	251	2	1	0	1.22779399655663		65	1	1	0	1	0	1	30	0	0	0	1	0	1	1	0	0	1	1	1	0	1
283	36	251	2	1	0	1.16498989445318		0	1	1	0	1	0	1	29	0	0	0	1	0	1	0	0	0	0	0	2	0	1
283	36	251	2	1	0	1.16498989445318		4	1	1	0	1	0	1	30	0	0	0	1	0	3	0	0	0	0	0	2	1	1
283	36	251	2	1	0	1.16498989445318		13	1	1	0	0	0	0	30	0	0	1	0	0	3	0	0	0	0	0	2	1	1
283	36	251	2	1	0	1.16498989445318		26	1	1	0	0	0	0	30	0	0	1	0	0	3	0	0	0	1	1	2	0	1
283	36	251	2	1	0	1.16498989445318		39	1	1	0	0	0	0	30	0	0	0	1	0	3	1	0	0	0	0	2	1	1
283	36	251	2	1	0	1.16498989445318		52	1	1	0	1	0	1	30	0	0	0	1	0	3	0	0	0	1	1	2	1	1
454	38	251	2	1	0	1.26068568006587		0	1	1	1	1	0	1	25	0	0	1	0	0	1	0	1	0	1	1	1	0	1
454	38	251	2	1	0	1.26068568006587		4	1	1	1	0	0	1	20	0	1	1	0	1	1	1	1	0	1	1	1	0	1
454	38	251	2	1	0	1.26068568006587		13	1	1	0	1	0	1	7	0	0	1	0	0	1	1	1	0	1	1	1	0	1
454	38	251	2	1	0	1.26068568006587		26	1	1	0	0	0	0	8	0	0	1	0	0	1	1	1	0	1	1	1	0	1
454	38	251	2	1	0	1.26068568006587		39	1	1	0	0	0	0	0	0	0	1	0	0	1	1	0	0	1	1	1	0	1
454	38	251	2	1	0	1.26068568006587		52	1	1	0	0	0	0	0	0	0	1	0	0	3	1	1	0	1	1	1	1	1
454	38	251	2	1	0	1.26068568006587		65	1	1	0	0	0	0	1	0	0	1	0	0	3	0	1	0	0	1	1	0	1
3491	35	251	2	1	0	1.22232951568231		0	1	1	1	0	0	1	20	0	1	1	0	1	2	1	1	0	0	1	1	0	0
3491	35	251	2	1	0	1.22232951568231		4	1	1	0	0	0	0	29	0	1	1	0	1	2	1	1	1	1	1	1	0	0
3491	35	251	2	1	0	1.22232951568231		13	1	1	0	0	0	0	10	0	1	1	0	1	3	0	1	0	0	1	1	0	0
3491	35	251	2	1	0	1.22232951568231		26	0	1	0	0	0	0	10	0	1	1	0	1	2	0	1	0	0	1	1	0	1
3491	35	251	2	1	0	1.22232951568231		39	0	1	1	0	0	1	30	0	1	1	0	1	2	0	1	0	1	1	1	0	1
3491	35	251	2	1	0	1.22232951568231		52	0	1	1	0	0	1	30	0	0	1	0	0	3	0	1	0	1	1	1	1	1
3491	35	251	2	1	0	1.22232951568231		65	0	1	0	0	0	0	30	0	0	1	0	0	3	0	1	0	1	1	1	1	1
725	28	251	2	1	0	1.18418294782544		0	0	1	0	0	0	0	20	0	1	0	0	0	2	0	1	1	1	1	2	0	1
725	28	251	2	1	0	1.18418294782544		4	0	1	1	0	0	1	0	0	0	0	1	0	3	0	0	0	1	1	2	0	1
725	28	251	2	1	0	1.18418294782544		13	1	1	0	0	0	0	4	0	0	0	1	0	3	0	1	1	1	1	2	0	1
725	28	251	2	1	0	1.18418294782544		26	0	1	0	0	0	0	15	0	0	0	1	0	3	0	1	0	1	1	2	0	1
725	28	251	2	1	0	1.18418294782544		39	0	1	1	0	0	1	10	0	0	0	1	0	3	0	0	1	1	1	2	0	1
725	28	251	2	1	0	1.18418294782544		52	1	1	0	0	0	0	8	0	0	0	1	0	3	0	1	1	1	1	2	1	1
725	28	251	2	1	0	1.18418294782544		65	0	1	0	0	0	0	2	0	0	0	1	0	3	0	1	0	1	1	2	1	1
3524	40	251	2	2	0	1.22236694363351		0	0	1	1	0	0	1	29	0	0	0	1	0	1	1	1	0	1	1	1	0	0
3524	40	251	2	2	0	1.22236694363351		4	0	1	1	1	0	1	30	0	0	0	1	0	1	0	0	0	1	1	1	0	0
3524	40	251	2	2	0	1.22236694363351		13	0	1	0	1	0	1	30	0	0	0	1	0	3	0	0	0	0	0	1	0	0
3524	40	251	2	2	0	1.22236694363351		26	0	1	1	1	0	1	30	0	0	0	1	0	3	1	0	0	1	1	1	0	0
3524	40	251	2	2	0	1.22236694363351		39	0	1	1	0	0	1	30	0	0	0	1	0	3	0	0	0	1	1	1	1	0
3524	40	251	2	2	0	1.22236694363351		52	0	1	0	1	0	1	30	0	0	1	0	0	3	1	0	0	0	0	1	1	1
3524	40	251	2	2	0	1.22236694363351		65	0	1	0	0	0	0	30	0	0	0	1	0	3	0	0	0	1	1	1	1	0
1365	43	251	1	1	0	1.22236694363351		0	0	1	1	0	0	1	25	0	0	0	1	0	1	0	1	0	1	1	2	0	0
1365	43	251	1	1	0	1.22236694363351		4	0	1	1	0	0	1	26	0	0	0	1	0	1	0	0	0	1	1	1	0	0
1365	43	251	1	1	0	1.22236694363351		13	0	1	0	0	0	0	27	0	0	0	1	0	1	0	0	1	0	1	1	0	0
1365	43	251	1	1	0	1.22236694363351		26	0	1	0	0	0	0	30	0	0	0	1	0	1	0	0	0	1	1	1	0	0
1365	43	251	1	1	0	1.22236694363351		39	0	1	0	0	0	0	30	0	0	0	1	0	1	0	0	0	1	1	1	0	0
1365	43	251	1	1	0	1.22236694363351		52	0	1	0	0	0	0	28	0	0	0	1	0	1	0	0	0	1	1	1	0	0
1365	43	251	1	1	0	1.22236694363351		65	0	1	0	0	0	0	30	0	0	0	1	0	3	0	1	1	1	1	1	0	0
3205	33	251	2	1	0	1.17588891384086		0	1	1	1	0	0	1	15	0	0	1	0	0	1	0	1	0	1	1	2	0	1
3205	33	251	2	1	0	1.17588891384086		4	1	1	0	0	0	0	2	0	0	1	0	0	1	0	1	0	1	1	2	0	1
3205	33	251	2	1	0	1.17588891384086		13	1	1	0	0	0	0	1	0	1	0	0	0	1	0	1	0	1	1	2	0	1
3205	33	251	2	1	0	1.17588891384086		26	1	1	1	0	0	1	5	0	0	1	0	0	1	0	1	0	1	1	2	0	1
3205	33	251	2	1	0	1.17588891384086		39	1	1	1	0	0	1	2	0	0	1	0	0	1	1	1	0	1	1	2	0	1
3205	33	251	2	1	0	1.17588891384086		52	1	1	0	0	0	0	3	0	0	1	0	0	3	0	1	0	1	1	2	0	1
3205	33	251	2	1	0	1.17588891384086		65	0	1	1	0	0	1	5	0	0	1	0	0	3	0	1	0	1	1	2	1	1
2570	38	251	2	2	0	1.20047159218504		0	1	1	0	0	0	0	12	0	0	0	1	0	1	0	0	0	0	0	2	0	1
2570	38	251	2	2	0	1.20047159218504		4	0	1	0	0	0	0	10	0	0	0	1	0	3	0	1	0	0	1	2	0	1
2570	38	251	2	2	0	1.20047159218504		13	0	1	0	0	0	0	15	0	0	0	1	0	3	0	0	0	0	0	2	1	1
2570	38	251	2	2	0	1.20047159218504		26	0	1	0	0	0	0	20	0	0	1	0	0	3	0	0	0	1	1	2	1	1
2570	38	251	2	2	0	1.20047159218504		39	1	1	0	1	0	1	20	0	0	1	0	0	3	0	0	0	0	0	2	1	1
2570	38	251	2	2	0	1.20047159218504		52	1	1	0	0	0	0	15	0	0	1	0	0	3	0	0	0	0	0	2	0	1
2570	38	251	2	2	0	1.20047159218504		65	0	1	0	0	0	0	20	0	0	1	0	0	3	0	0	0	0	0	2	1	1
2897	34	251	2	1	0	0.191256830601093		0	1	1	1	1	0	1	20	0	1	1	0	1	1	0	0	0	1	1	1	0	0
2897	34	251	2	1	0	0.191256830601093		4	0	1	1	0	0	1	20	0	0	1	0	0	1	0	0	0	0	0	1	0	0
3536	36	251	2	1	0	1.21141552511416		0	0	1	1	0	0	1	29	0	0	0	1	0	1	0	1	1	1	1	1	0	1
3536	36	251	2	1	0	1.21141552511416		4	0	1	1	1	0	1	10	0	0	0	1	0	1	1	1	0	1	1	1	0	1
3536	36	251	2	1	0	1.21141552511416		13	0	1	0	1	0	1	30	0	0	1	0	0	1	0	1	0	1	1	1	0	1
3536	36	251	2	1	0	1.21141552511416		26	1	1	0	1	0	1	30	0	0	1	0	0	1	0	0	0	1	1	1	0	1
3536	36	251	2	1	0	1.21141552511416		39	1	1	1	1	0	1	30	0	0	1	0	0	1	0	1	1	0	1	1	0	1
3536	36	251	2	1	0	1.21141552511416		52	1	1	1	0	0	1	28	0	0	1	0	0	1	0	1	0	0	1	1	0	1
3536	36	251	2	1	0	1.21141552511416		65	1	1	1	1	0	1	30	0	0	1	0	0	1	1	0	1	0	1	1	0	1
505	33	251	2	1	0	1.25250392993488		0	1	1	0	1	0	1	20	0	0	1	0	0	2	1	1	1	1	1	1	1	0
505	33	251	2	1	0	1.25250392993488		4	1	1	0	1	0	1	30	0	0	1	0	0	3	1	1	1	0	1	1	1	0
505	33	251	2	1	0	1.25250392993488		13	1	1	0	1	0	1	12	0	0	1	0	0	3	1	1	1	0	1	1	0	0
505	33	251	2	1	0	1.25250392993488		26	1	1	0	1	0	1	10	0	0	0	1	0	3	1	1	1	1	1	1	0	0
505	33	251	2	1	0	1.25250392993488		39	1	1	0	1	0	1	12	0	0	1	0	0	3	1	1	1	1	1	1	0	0
505	33	251	2	1	0	1.25250392993488		52	0	1	0	1	0	1	12	0	0	1	0	0	3	1	1	1	0	1	1	1	0
505	33	251	2	1	0	1.25250392993488		65	1	1	0	1	0	1	18	0	0	0	1	0	3	1	1	1	1	1	1	0	0
1647	30	251	2	1	0	1.17588891384086		0	1	1	0	0	0	0	29	0	0	1	0	0	1	1	1	1	1	1	1	0	1
1647	30	251	2	1	0	1.17588891384086		4	1	1	0	0	0	0	30	0	0	1	0	0	1	0	0	1	0	1	1	0	1
1647	30	251	2	1	0	1.17588891384086		13	1	1	0	0	0	0	30	0	0	1	0	0	1	0	0	1	0	1	1	0	1
1647	30	251	2	1	0	1.17588891384086		26	1	1	0	0	0	0	30	0	0	1	0	0	1	0	0	1	0	1	1	0	1
1647	30	251	2	1	0	1.17588891384086		39	1	1	0	0	0	0	30	0	0	0	1	0	1	0	0	0	1	1	1	0	1
1647	30	251	2	1	0	1.17588891384086		52	1	1	0	0	0	0	30	0	0	0	1	0	1	0	0	0	0	0	1	0	1
1647	30	251	2	1	0	1.17588891384086		65	1	1	0	0	0	0	30	0	0	0	1	0	1	1	0	1	0	1	1	0	1
2645	33	251	2	1	0	1.18413054869376		0	0	1	1	1	0	1	29	1	0	0	0	0	2	1	1	0	1	1	1	0	1
2645	33	251	2	1	0	1.18413054869376		4	0	1	0	1	0	1	30	0	0	1	0	0	3	1	1	0	1	1	1	1	1
2645	33	251	2	1	0	1.18413054869376		13	0	1	0	1	0	1	30	0	0	0	1	0	2	1	1	1	0	1	1	1	1
2645	33	251	2	1	0	1.18413054869376		26	0	1	0	1	0	1	30	0	0	0	1	0	2	1	1	0	1	1	1	0	1
2645	33	251	2	1	0	1.18413054869376		39	0	1	1	1	0	1	30	0	0	1	0	0	2	1	1	0	0	1	1	0	1
2645	33	251	2	1	0	1.18413054869376		52	0	1	0	1	0	1	30	0	0	0	1	0	2	1	1	0	0	1	1	0	0
2645	33	251	2	1	0	1.18413054869376		65	0	1	0	1	0	1	30	0	0	0	1	0	2	1	1	0	1	1	1	0	0
1527	29	251	1	2	0	1.20319634703196		0	1	1	0	0	0	0	29	1	0	0	0	0	1	1	1	0	1	1	1	0	1
1527	29	251	1	2	0	1.20319634703196		4	1	1	0	0	0	0	30	0	0	0	1	0	3	1	1	0	0	1	1	0	1
1527	29	251	1	2	0	1.20319634703196		13	1	1	0	0	0	0	30	1	0	1	0	1	3	1	0	0	1	1	1	0	1
1527	29	251	1	2	0	1.20319634703196		26	1	1	0	1	0	1	31	0	0	0	1	0	3	1	1	0	1	1	1	0	1
1527	29	251	1	2	0	1.20319634703196		39	1	1	0	0	0	0	30	0	0	0	1	0	3	1	0	0	1	1	1	0	1
1527	29	251	1	2	0	1.20319634703196		52	1	1	0	1	0	1	28	0	0	0	1	0	3	1	0	0	1	1	1	0	1
1527	29	251	1	2	0	1.20319634703196		65	1	1	0	0	0	0	30	0	1	1	0	1	3	1	0	0	1	1	1	0	1
2778	35	251	2	1	0	1.22525638146568		0	1	1	0	1	0	1	28	0	0	1	0	0	1	1	1	1	1	1	1	0	1
2778	35	251	2	1	0	1.22525638146568		4	1	1	0	1	0	1	0	0	0	1	0	0	1	1	1	1	1	1	1	0	1
2778	35	251	2	1	0	1.22525638146568		13	1	1	0	1	0	1	0	0	0	1	0	0	1	1	1	1	1	1	1	0	1
2778	35	251	2	1	0	1.22525638146568		26	1	1	0	1	0	1	0	0	0	1	0	0	1	1	1	1	1	1	1	0	1
2778	35	251	2	1	0	1.22525638146568		39	1	1	0	1	0	1	0	0	0	1	0	0	1	1	1	1	1	1	1	0	1
2778	35	251	2	1	0	1.22525638146568		52	1	1	0	1	0	1	0	0	0	1	0	0	1	1	1	1	1	1	1	0	1
2778	35	251	2	1	0	1.22525638146568		65	0	0	0	0	1	0	0	0	0	0	1	0	1	1	1	1	0	1	1	0	0
2105	36	251	2	1	0	1.18402575043042		0	1	1	0	0	0	0	15	0	0	1	0	0	1	0	0	0	0	0	1	0	0
2105	36	251	2	1	0	1.18402575043042		4	0	1	0	0	0	0	15	0	0	1	0	0	3	0	0	0	0	0	1	0	0
2105	36	251	2	1	0	1.18402575043042		13	1	1	0	1	0	1	15	0	1	1	0	1	3	0	0	0	0	0	1	0	0
2105	36	251	2	1	0	1.18402575043042		26	1	1	0	0	0	0	20	0	0	1	0	0	3	0	0	0	0	0	1	1	0
2105	36	251	2	1	0	1.18402575043042		39	1	1	0	0	0	0	20	0	0	1	0	0	3	0	0	0	0	0	1	1	0
2105	36	251	2	1	0	1.18402575043042		52	1	1	0	0	0	0	30	0	0	1	0	0	3	0	0	0	0	0	1	1	0
2105	36	251	2	1	0	1.18402575043042		65	1	1	0	0	0	0	30	0	0	1	0	0	3	0	0	0	0	0	1	0	0
2351	32	251	2	2	0	0.210382513661202		0	0	1	0	0	0	0	10	0	0	0	1	0	1	0	1	0	1	1	2	0	1
2351	32	251	2	2	0	0.210382513661202		4	0	1	0	0	0	0	0	0	0	0	1	0	1	0	1	0	1	1	2	0	1
2351	32	251	2	2	0	0.210382513661202		13	0	0	0	0	1	0	0	0	0	0	1	0	1	0	0	0	1	1	2	0	1
2649	33	251	1	1	0	1.17058163036155		0	0	1	0	1	0	1	15	0	0	0	1	0	1	0	1	0	1	1	2	0	1
2649	33	251	1	1	0	1.17058163036155		4	0	1	0	1	0	1	14	0	0	0	1	0	1	0	1	0	1	1	2	0	1
2649	33	251	1	1	0	1.17058163036155		13	1	1	0	0	0	0	20	0	1	0	0	0	1	0	0	0	1	1	2	0	1
2649	33	251	1	1	0	1.17058163036155		26	0	1	0	1	0	1	20	0	1	0	0	0	1	0	1	0	1	1	2	0	1
2649	33	251	1	1	0	1.17058163036155		39	0	1	1	0	0	1	20	0	0	0	1	0	1	0	0	0	1	1	2	0	1
2649	33	251	1	1	0	1.17058163036155		52	0	1	1	0	0	1	15	0	0	0	1	0	1	0	0	0	1	1	2	0	1
2649	33	251	1	1	0	1.17058163036155		65	0	1	1	1	0	1	15	0	0	0	1	0	1	1	1	0	1	1	2	0	1
[truncated: 1,495 more rows]
