# Supplementary material for: Causes and risk factors of death among people who inject drugs in Indonesia, Ukraine and Vietnam: findings from HPTN 074 randomized trial
Source: BMC Infect Dis. 2023 May 11;23:319. doi: 10.1186/s12879-023-08201-3 (PMC10173611; doi:10.1186/s12879-023-08201-3)
Supplement: Supplementary file 3 — Additional file 3. HPTN 074 Mortality Data Partner. [file 12879_2023_8201_MOESM3_ESM.csv]

uid	age	sitedfno	gend	deceased	personyrs	dthrsn_p	arm	vst_wk	auditc	dg_opd	dg_stml	dg_oth	dg_na	dg_poly	injd	dg_opd_nj	dg_stml_nj	dg_oth_nj	dg_na_nj	dg_poly_nj	matstcat
424	27	250	2	1	1.113144696	1	1	0	0	1	0	0	0	0	30	0	1	1	0	1	1
424	27	250	2	1	1.113144696	1	1	4	0	1	0	0	0	0	30	0	1	1	0	1	1
424	27	250	2	1	1.113144696	1	1	13	0	1	0	0	0	0	30	0	1	1	0	1	1
424	27	250	2	1	1.113144696	1	1	26	0	1	0	0	0	0	30	0	0	1	0	0	1
424	27	250	2	1	1.113144696	1	1	39	0	1	0	0	0	0	30	0	1	1	0	1	1
1091	35	250	2	0	1.734246575		1	0	0	1	0	0	0	0	30	0	0	0	1	0	1
1091	35	250	2	0	1.734246575		1	4	0	1	0	0	0	0	30	0	0	1	0	0	1
1091	35	250	2	0	1.734246575		1	13	0	1	0	0	0	0	30	0	0		0	0	1
1091	35	250	2	0	1.734246575		1	26	0	1	0	0	0	0	30	0	0	1	0	0	1
1091	35	250	2	0	1.734246575		1	39	0	1	0	0	0	0	30	0	1	1	0	1	1
1091	35	250	2	0	1.734246575		1	52	0	1	0	0	0	0	30	0	0	1	0	0	1
1091	35	250	2	0	1.734246575		1	65	0	1	0	0	0	0	15	0	0	1	0	0	1
1091	35	250	2	0	1.734246575		1	78	0	1	0	1	0	1	12	0	0	1	0	0	1
1091	35	250	2	0	1.734246575		1	91	0	1	0	0	0	0	8	0	0	1	0	0	1
979	31	250	1	0	1.712328767		1	0	0	1	0	0	0	0	30	0	1	0	0	0	1
979	31	250	1	0	1.712328767		1	4	0	1	0	0	0	0	30	0	1	0	0	0	1
979	31	250	1	0	1.712328767		1	13	0	1	0	0	0	0	30	0	1	0	0	0	1
979	31	250	1	0	1.712328767		1	26	0	1	0	0	0	0	30	0	1		0	0	1
979	31	250	1	0	1.712328767		1	39	0	1	0	0	0	0	30	0	1	0	0	0	1
979	31	250	1	0	1.712328767		1	52	0	1	0	0	0	0	30	0	1	1	0	1	1
979	31	250	1	0	1.712328767		1	65	0	1	0	0	0	0	30	0	1	1	0	1	1
979	31	250	1	0	1.712328767		1	78	0	1	0	0	0	0	30	0	1	1	0	1	1
979	31	250	1	0	1.712328767		1	91	0	1	0	0	0	0	1	0	1	0	0	0	1
1981	29	250	2	0	0.311550266		1	0	0	1	0	0	0	0	30	0	1	1	0	1	1
1981	29	250	2	0	0.311550266		1	4	0	1	0	0	0	0	30	0	0	1	0	0	1
1981	29	250	2	0	0.311550266		1	13	0	1	0	0	0	0	27.5	0	0		0	0	1
1981	29	250	2	0	0.311550266		1	26	0	1	0	0	0	0	25	0	1	1	0	1	1
2796	28	250	2	0	0.136612022		1	0	0	1	0	0	0	0	30	0	1	1	0	1	1
2796	28	250	2	0	0.136612022		1	4	0	1	0	0	0	0	15	0	1	1	0	1	1
2796	28	250	2	0	0.136612022		1	13	0	1	0	0	0	0	22.5	0	1		0	1	1
2796	28	250	2	0	0.136612022		1	26	0	1	0	0	0	0	22.5	0	1		0	1	1
2796	28	250	2	0	0.136612022		1	39	0	1	0	0	0	0	22.5	0	1		0	1	1
2796	28	250	2	0	0.136612022		1	52	0	1	0	0	0	0	30	0	1	1	0	1	1
1995	44	250	2	0	1.723287671		2	0	1	1	0	1	0	1	3	1	0	0	0	0	2
1995	44	250	2	0	1.723287671		2	4	0	1	0	0	0	0	30	0	0	1	0	0	2
1995	44	250	2	0	1.723287671		2	13	0	1	0	0	0	0	3	0	0	0	1	0	2
1995	44	250	2	0	1.723287671		2	26	0	1	0	0	0	0	30	0	0	1	0	0	2
1995	44	250	2	0	1.723287671		2	39	0	1	0	0	0	0	3	0	0	1	0	0	2
1995	44	250	2	0	1.723287671		2	52	0	0	0	1	0	0	2	0	1	1	0	1	2
1995	44	250	2	0	1.723287671		2	65	0	1	0	1	0	1	1	0	0	1	0	0	2
1995	44	250	2	0	1.723287671		2	78	0	0	0	0	1	0	0	0	0	0	1	0	2
1995	44	250	2	0	1.723287671		2	91	1	0	0	0	1	0	0	0	0	0	1	0	2
1275	37	250	2	0	1.194782544		2	0	0	1	0	0	0	0	30	0	0	1	0	0	1
1275	37	250	2	0	1.194782544		2	4	0	1	0	0	0	0	30	0	1	1	0	1	1
1275	37	250	2	0	1.194782544		2	13	0	1	0	0	0	0	30	0	1		0	1	1
1275	37	250	2	0	1.194782544		2	26	0	1	0	0	0	0	30	0	1		0	1	1
1275	37	250	2	0	1.194782544		2	39	0	1	0	0	0	0	30	0	0	1	0	0	1
1275	37	250	2	0	1.194782544		2	52	0	1	0	0	0	0	25	0	1	1	0	1	1
1275	37	250	2	0	1.194782544		2	65	0	1	0	0	0	0	30	0	0	1	0	0	1
1275	37	250	2	0	1.194782544		2	78	0	1	0	0	0	0	30	0	0	1	0	0	1
1275	37	250	2	0	1.194782544		2	91	0	1	0	0	0	0	30	0	1	1	0	1	1
3424	31	250	2	0	1.679452055		2	0	0	1	0	0	0	0	11	0	0	0	1	0	1
3424	31	250	2	0	1.679452055		2	4	0	1	0	0	0	0	25	0	0	1	0	0	1
3424	31	250	2	0	1.679452055		2	13	0	1	0	0	0	0	8	0	0	1	0	0	1
3424	31	250	2	0	1.679452055		2	26	0	1	0	0	0	0	16	0	0	0	1	0	1
3424	31	250	2	0	1.679452055		2	39	0	1	0	0	0	0	5	0	0	1	0	0	1
3424	31	250	2	0	1.679452055		2	52	0	1	0	0	0	0	2.5	0	0		0	0	1
3424	31	250	2	0	1.679452055		2	65	0	1	0	0	0	0	2.5	0	0		0	0	1
3424	31	250	2	0	1.679452055		2	78	0	0	0	0	1	0	0	0	0	1	0	0	1
3424	31	250	2	0	1.679452055		2	91	0	0	0	0	1	0	0	0	0	1	0	0	1
2809	45	250	2	0	0.675567033		2	0	0	1	0	0	0	0	15	0	1	1	0	1	2
2809	45	250	2	0	0.675567033		2	4	0	1	0	0	0	0	8	0	1	1	0	1	2
2809	45	250	2	0	0.675567033		2	13	0	1	0	0	0	0	8	0	1		0	1	2
2809	45	250	2	0	0.675567033		2	26	0	1	0	0	0	0	8	0	1		0	1	2
2809	45	250	2	0	0.675567033		2	39	0	1	0	0	0	0	8	0	1		0	1	2
2809	45	250	2	0	0.675567033		2	52	0	1	0	0	0	0	8	0	1		0	1	2
2809	45	250	2	0	0.675567033		2	65	0	1	0	0	0	0	8	0	1	1	0	1	2
2809	45	250	2	0	0.675567033		2	78	0	1	0	0	0	0	20	0	1	1	0	1	2
2809	45	250	2	0	0.675567033		2	91	0	1	0	0	0	0	15	0	1	0	0	0	2
2846	40	250	2	0	0.489774684		2	0	0	1	0	0	0	0	20	0	1	1	0	1	2
2846	40	250	2	0	0.489774684		2	4	0	1	0	0	0	0	20	0	1	1	0	1	2
2846	40	250	2	0	0.489774684		2	13	0	1	0	0	0	0	25	0	1		0	1	2
2846	40	250	2	0	0.489774684		2	26	0	1	0	0	0	0	25	0	1		0	1	2
2846	40	250	2	0	0.489774684		2	39	0	1	0	0	0	0	25	0	1		0	1	2
2846	40	250	2	0	0.489774684		2	52	0	1	0	0	0	0	25	0	1		0	1	2
2846	40	250	2	0	0.489774684		2	65	0	1	0	0	0	0	25	0	1		0	1	2
2846	40	250	2	0	0.489774684		2	78	0	1	0	0	0	0	30	0	1	1	0	1	2
2846	40	250	2	0	0.489774684		2	91	0	1	0	0	0	0	26	0	1	0	0	0	2
1325	18	250	2	0	0.555775133		1	0	0	1	0	0	0	0	9	0	0	1	0	0	2
1325	18	250	2	0	0.555775133		1	4	0	1	0	0	0	0	9	0	1	1	0	1	2
1325	18	250	2	0	0.555775133		1	13	0	1	0	0	0	0	19.5	0	1		0	1	2
1325	18	250	2	0	0.555775133		1	26	0	1	0	0	0	0	30	0	1	1	0	1	2
2789	39	250	2	0	1.706849315		2	0	0	1	0	0	0	0	30	1	1	1	0	1	1
2789	39	250	2	0	1.706849315		2	4	0	1	0	0	0	0	30	0	1	1	0	1	1
2789	39	250	2	0	1.706849315		2	13	0	1	0	0	0	0	30	0	1	1	0	1	1
2789	39	250	2	0	1.706849315		2	26	0	1	0	0	0	0	30	0	1	1	0	1	1
2789	39	250	2	0	1.706849315		2	39	0	1	0	0	0	0	30	0	1	1	0	1	1
2789	39	250	2	0	1.706849315		2	52	0	1	0	0	0	0	30	0	1	1	0	1	1
2789	39	250	2	0	1.706849315		2	65	0	1	0	0	0	0	30	0	1	1	0	1	1
2789	39	250	2	0	1.706849315		2	78	0	1	0	0	0	0	30	0	1	1	0	1	1
2789	39	250	2	0	1.706849315		2	91	0	1	0	0	0	0	30	0	1	1	0	1	1
1908	19	250	2	0	1.731506849		1	0	0	1	0	0	0	0	30	0	0	0	1	0	1
1908	19	250	2	0	1.731506849		1	4	0	1	0	0	0	0	12	0	0	1	0	0	1
1908	19	250	2	0	1.731506849		1	13	0	1	0	0	0	0	8	0	0	1	0	0	1
1908	19	250	2	0	1.731506849		1	26	0	1	0	0	0	0	14	0	0	1	0	0	1
1908	19	250	2	0	1.731506849		1	39	0	1	0	0	0	0	15	0	0		0	0	1
1908	19	250	2	0	1.731506849		1	52	0	1	0	0	0	0	16	0	0	1	0	0	1
1908	19	250	2	0	1.731506849		1	65	0	1	0	0	0	0	30	0	0	1	0	0	1
1908	19	250	2	0	1.731506849		1	78	0	1	0	0	0	0	30	0	0	1	0	0	1
1908	19	250	2	0	1.731506849		1	91	0	1	0	0	0	0	25	0	0	1	0	0	1
2436	35	250	2	0	1.192342241		1	0	0	1	0	0	0	0	16	0	1	1	0	1	1
2436	35	250	2	0	1.192342241		1	4	0	1	0	0	0	0	20	0	1	1	0	1	1
2436	35	250	2	0	1.192342241		1	13	0	1	0	0	0	0	30	0	1	1	0	1	1
2436	35	250	2	0	1.192342241		1	26	0	1	0	0	0	0	10	0	1	1	0	1	1
2436	35	250	2	0	1.192342241		1	39	0	1	0	0	0	0	12	0	0	0	1	0	1
2436	35	250	2	0	1.192342241		1	52	0	1	0	0	0	0	30	0	1	1	0	1	1
2436	35	250	2	0	1.192342241		1	65	0	1	0	0	0	0	10	0	0	1	0	0	1
2946	36	250	2	0	1.747945205		1	0	0	1	0	0	0	0	8	0	1	1	0	1	1
2946	36	250	2	0	1.747945205		1	4	0	1	0	0	0	0	0	0	1	1	0	1	1
2946	36	250	2	0	1.747945205		1	13	0	0	0	0	1	0	0	0	1	1	0	1	1
2946	36	250	2	0	1.747945205		1	26	0	1	0	0	0	0	0	0	0	1	0	0	1
2946	36	250	2	0	1.747945205		1	39	0	1	0	0	0	0	0	0	0		0	0	1
2946	36	250	2	0	1.747945205		1	52	0	0	0	0	1	0	0	0	1	1	0	1	1
2946	36	250	2	0	1.747945205		1	65	0	0	0	0	1	0	0	0	1	1	0	1	1
2946	36	250	2	0	1.747945205		1	78	0	0	0	0	1	0	0	0	0	1	0	0	1
2946	36	250	2	0	1.747945205		1	91	0	0	0	0	1	0	0	0	0	1	0	0	1
332	49	250	2	0	1.184010779		1	0	0	1	0	0	0	0	30	0	0	0	1	0	2
332	49	250	2	0	1.184010779		1	4	0	1	0	0	0	0	0	0	1	0	0	0	2
332	49	250	2	0	1.184010779		1	13	0	1	0	0	0	0	0	0	1		0	0	2
332	49	250	2	0	1.184010779		1	26	0	1	0	0	0	0	0	0	1		0	0	2
332	49	250	2	0	1.184010779		1	39	0	1	0	0	0	0	0	0	1	0	0	0	2
332	49	250	2	0	1.184010779		1	52	0	0	0	0	1	0	0	0	1	0	0	0	2
332	49	250	2	0	1.184010779		1	65	0	1	0	0	0	0	1	0	1	0	0	0	2
332	49	250	2	0	1.184010779		1	78	0	0	0	0	1	0	0	0	1	0	0	0	2
332	49	250	2	0	1.184010779		1	91	0	0	0	0	1	0	0	0	1	0	0	0	2
1982	22	250	2	0	1.731506849		1	0	0	1	0	0	0	0	4	0	1	1	0	1	1
1982	22	250	2	0	1.731506849		1	4	0	1	0	0	0	0	30	0	1	1	0	1	1
1982	22	250	2	0	1.731506849		1	13	0	1	0	0	0	0	2	0	1	1	0	1	1
1982	22	250	2	0	1.731506849		1	26	0	1	0	0	0	0	1	0	1	1	0	1	1
1982	22	250	2	0	1.731506849		1	39	0	1	0	0	0	0	16	0	1	1	0	1	1
1982	22	250	2	0	1.731506849		1	52	1	1	0	0	0	0	1	0	1	1	0	1	1
1982	22	250	2	0	1.731506849		1	65	0	1	0	0	0	0	0	0	0	1	0	0	1
1982	22	250	2	0	1.731506849		1	78	0	1	0	0	0	0	1	0	0	1	0	0	1
1982	22	250	2	0	1.731506849		1	91	0	1	0	0	0	0	5	0	1	1	0	1	1
2703	39	250	1	0	0.957309679		1	0	0	1	0	0	0	0	6	0	1	0	0	0	1
2703	39	250	1	0	0.957309679		1	4	0	1	0	0	0	0	2	0	1	0	0	0	1
2703	39	250	1	0	0.957309679		1	13	0	1	0	0	0	0	1	0	1		0	0	1
2703	39	250	1	0	0.957309679		1	26	0	1	0	0	0	0	1	0	1		0	0	1
2703	39	250	1	0	0.957309679		1	39	0	1	0	0	0	0	1	0	1		0	0	1
2703	39	250	1	0	0.957309679		1	52	0	1	0	0	0	0	0	0	1	1	0	1	1
2703	39	250	1	0	0.957309679		1	65	0	0	0	0	1	0	0	0	1	1	0	1	1
2703	39	250	1	0	0.957309679		1	78	0	0	0	0	1	0	0	0	1	1	0	1	1
2703	39	250	1	0	0.957309679		1	91	0	0	0	0	1	0	0	0	1	1	0	1	1
3477	22	250	2	0	1.717808219		1	0	0	1	0	0	0	0	30	0	0	1	0	0	1
3477	22	250	2	0	1.717808219		1	4	0	1	0	0	0	0	30	0	0	1	0	0	1
3477	22	250	2	0	1.717808219		1	13	0	1	0	0	0	0	26	0	0	1	0	0	1
3477	22	250	2	0	1.717808219		1	26	0	1	0	0	0	0	30	0	0	1	0	0	1
3477	22	250	2	0	1.717808219		1	39	0	1	0	0	0	0	30	0	0		0	0	1
3477	22	250	2	0	1.717808219		1	52	0	1	0	0	0	0	30	0	0		0	0	1
3477	22	250	2	0	1.717808219		1	65	0	1	0	0	0	0	30	0	0		0	0	1
3477	22	250	2	0	1.717808219		1	78	0	1	0	0	0	0	30	0	1	1	0	1	1
3477	22	250	2	0	1.717808219		1	91	0	1	0	0	0	0	30	0	1	1	0	1	1
103	30	250	2	0	1.282438805		2	0	0	1	0	0	0	0	8	0	0	1	0	0	1
103	30	250	2	0	1.282438805		2	4	0	1	0	0	0	0	30	0	1	1	0	1	1
103	30	250	2	0	1.282438805		2	13	0	1	0	0	0	0	30	0	1		0	1	1
103	30	250	2	0	1.282438805		2	26	1	1	0	0	0	0	30	1	1	0	0	1	1
103	30	250	2	0	1.282438805		2	39	1	1	0	0	0	0	15	1	1		0	1	1
103	30	250	2	0	1.282438805		2	52	1	1	0	0	0	0	15	1	1		0	1	1
103	30	250	2	0	1.282438805		2	65	1	0	0	0	1	0	0	0	1	1	0	1	1
1728	26	250	2	0	0.325974998		1	0	0	1	0	0	0	0	9	0	1	1	0	1	2
1728	26	250	2	0	0.325974998		1	4	0	1	0	0	0	0	8.5	0	1		0	1	2
1728	26	250	2	0	0.325974998		1	13	0	1	0	0	0	0	8	0	0	1	0	0	2
965	20	250	2	0	0.249315068		2	0	0	1	0	0	0	0	20	0	0	0	1	0	2
965	20	250	2	0	0.249315068		2	4	0	1	0	0	0	0	3	0	0	0	1	0	2
965	20	250	2	0	0.249315068		2	13	0	1	0	0	0	0	3	0	0	1	0	0	2
33	29	250	2	0	1.424657534		2	0	0	1	0	0	0	0	30	0	1	1	0	1	1
33	29	250	2	0	1.424657534		2	4	0	1	0	0	0	0	30	0	0	1	0	0	1
33	29	250	2	0	1.424657534		2	13	0	1	0	0	0	0	30	0	0		0	0	1
33	29	250	2	0	1.424657534		2	26	0	1	0	0	0	0	30	0	0	1	0	0	1
33	29	250	2	0	1.424657534		2	39	0	1	0	0	0	0	30	0	0	1	0	0	1
33	29	250	2	0	1.424657534		2	52	0	1	0	0	0	0	30	0	0	1	0	0	1
33	29	250	2	0	1.424657534		2	65	0	1	0	0	0	0	30	0	0	1	0	0	1
33	29	250	2	0	1.424657534		2	78	0	1	0	0	0	0	30	0	1	1	0	1	1
33	29	250	2	0	1.424657534		2	91	0	1	0	0	0	0	30	0	0	1	0	0	1
3529	22	250	2	0	1.756164384		1	0	0	1	0	0	0	0	30	0	1	0	0	0	2
3529	22	250	2	0	1.756164384		1	4	0	1	0	0	0	0	30	1	1	1	0	1	2
3529	22	250	2	0	1.756164384		1	13	0	1	0	0	0	0	30	0	1	1	0	1	2
3529	22	250	2	0	1.756164384		1	26	0	1	0	0	0	0	30	0	1	1	0	1	2
3529	22	250	2	0	1.756164384		1	39	1	1	0	0	0	0	30	0	1	1	0	1	1
3529	22	250	2	0	1.756164384		1	52	0	1	0	0	0	0	12	0	1	1	0	1	1
3529	22	250	2	0	1.756164384		1	65	0	1	0	0	0	0	2	0	1	1	0	1	1
3529	22	250	2	0	1.756164384		1	78	0	1	0	0	0	0	12	0	1	1	0	1	1
3529	22	250	2	0	1.756164384		1	91	0	0	0	0	1	0	0	0	1	1	0	1	1
3194	26	250	2	0	1.723287671		1	0	0	1	0	0	0	0	12	1	1	1	0	1	2
3194	26	250	2	0	1.723287671		1	4	0	1	0	0	0	0	10	0	1	1	0	1	2
3194	26	250	2	0	1.723287671		1	13	0	1	0	0	0	0	1	0	1	1	0	1	2
3194	26	250	2	0	1.723287671		1	26	0	1	0	0	0	0	0	0	0	1	0	0	1
3194	26	250	2	0	1.723287671		1	39	0	1	0	0	0	0	4	0	0		0	0	1
3194	26	250	2	0	1.723287671		1	52	0	1	0	0	0	0	8	0	1	1	0	1	1
3194	26	250	2	0	1.723287671		1	65	0	1	0	0	0	0	2	0	1	1	0	1	1
3194	26	250	2	0	1.723287671		1	78	0	0	0	0	1	0	0	0	1	0	0	0	1
3194	26	250	2	0	1.723287671		1	91	0	0	0	0	1	0	0	0	1	1	0	1	1
2622	42	250	2	0	1.701369863		1	0	0	1	0	0	0	0	12	0	0	1	0	0	1
2622	42	250	2	0	1.701369863		1	4	0	1	0	0	0	0	15	0	0	1	0	0	1
2622	42	250	2	0	1.701369863		1	13	0	1	0	0	0	0	20	0	0	0	1	0	1
2622	42	250	2	0	1.701369863		1	26	0	1	0	0	0	0	0	0	0	0	1	0	1
2622	42	250	2	0	1.701369863		1	39	0	1	0	0	0	0	0	0	0	0	1	0	1
2622	42	250	2	0	1.701369863		1	52	0	0	0	0	1	0	0	0	0	0	1	0	1
2622	42	250	2	0	1.701369863		1	65	0	0	0	0	1	0	0	0	0	0	1	0	1
2622	42	250	2	0	1.701369863		1	78	0	0	0	0	1	0	0	0	1	0	0	0	1
2622	42	250	2	0	1.701369863		1	91	0	0	0	0	1	0	0	0	0	0	1	0	1
1925	24	250	2	0	1.712328767		1	0	0	1	0	0	0	0	30	0	0	0	1	0	1
1925	24	250	2	0	1.712328767		1	4	0	1	0	0	0	0	30	0	1	1	0	1	1
1925	24	250	2	0	1.712328767		1	13	0	1	0	0	0	0	30	0	1		0	1	1
1925	24	250	2	0	1.712328767		1	26	0	1	0	0	0	0	30	0	1	0	0	0	1
1925	24	250	2	0	1.712328767		1	39	0	1	0	0	0	0	15	0	1	1	0	1	1
1925	24	250	2	0	1.712328767		1	52	0	1	0	0	0	0	30	0	1	1	0	1	1
1925	24	250	2	0	1.712328767		1	65	0	1	0	0	0	0	30	0	1	1	0	1	1
1925	24	250	2	0	1.712328767		1	78	0	1	0	0	0	0	30	0	0	1	0	0	1
1925	24	250	2	0	1.712328767		1	91	0	1	0	0	0	0	30	0	1	1	0	1	1
2851	24	250	2	0	1.717808219		1	0	0	1	0	0	0	0	30	0	1	0	0	0	2
2851	24	250	2	0	1.717808219		1	4	0	1	0	0	0	0	30	0	1	1	0	1	2
2851	24	250	2	0	1.717808219		1	13	0	1	0	0	0	0	12	0	1	1	0	1	2
2851	24	250	2	0	1.717808219		1	26	0	1	0	0	0	0	6	0	1		0	1	2
2851	24	250	2	0	1.717808219		1	39	0	1	0	0	0	0	6	0	1		0	1	2
2851	24	250	2	0	1.717808219		1	52	0	1	0	0	0	0	6	0	1		0	1	2
2851	24	250	2	0	1.717808219		1	65	0	0	0	0	1	0	0	0	1	0	0	0	2
2851	24	250	2	0	1.717808219		1	78	0	1	0	0	0	0	30	0	1	1	0	1	2
2851	24	250	2	0	1.717808219		1	91	0	1	0	0	0	0	30	0	1	1	0	1	2
2798	35	250	2	0	0.850834643		1	0	0	1	0	0	0	0	20	0	1	1	0	1	2
2798	35	250	2	0	0.850834643		1	4	0	1	0	0	0	0	12	0	1	1	0	1	2
2798	35	250	2	0	0.850834643		1	13	0	1	0	0	0	0	21	0	1		0	1	2
2798	35	250	2	0	0.850834643		1	26	0	1	0	0	0	0	21	0	1		0	1	2
2798	35	250	2	0	0.850834643		1	39	0	1	0	0	0	0	21	0	1		0	1	2
2798	35	250	2	0	0.850834643		1	52	0	1	0	0	0	0	30	0	0	1	0	0	2
2798	35	250	2	0	0.850834643		1	65	0	1	0	0	0	0	1	0	1	1	0	1	2
2798	35	250	2	0	0.850834643		1	78	0	0	0	0	1	0	0	0	1	1	0	1	2
2798	35	250	2	0	0.850834643		1	91	1	0	0	0	1	0	0	0	1	1	0	1	2
2690	22	250	2	0	1.225009357		1	0	1	1	0	0	0	0	30	0	1	1	0	1	1
2690	22	250	2	0	1.225009357		1	4	0	1	0	0	0	0	4	0	0	1	0	0	1
2690	22	250	2	0	1.225009357		1	13	1	1	0	0	0	0	20	0	1	1	0	1	1
2690	22	250	2	0	1.225009357		1	26	1	1	0	0	0	0	11	0	1		0	1	1
2690	22	250	2	0	1.225009357		1	39	1	1	0	0	0	0	11	0	1		0	1	1
2690	22	250	2	0	1.225009357		1	52	1	1	0	0	0	0	2	0	1	1	0	1	1
2690	22	250	2	0	1.225009357		1	65	1	1	0	0	0	0	1	0	1	1	0	1	1
3728	43	250	2	0	1.715068493		2	0	0	1	0	0	0	0	30	0	0	1	0	0	1
3728	43	250	2	0	1.715068493		2	4	0	1	0	0	0	0	30	0	0	1	0	0	1
3728	43	250	2	0	1.715068493		2	13	0	1	0	0	0	0	30	0	0	1	0	0	1
3728	43	250	2	0	1.715068493		2	26	0	1	0	0	0	0	12	0	0	1	0	0	1
3728	43	250	2	0	1.715068493		2	39	0	1	0	0	0	0	30	0	0	1	0	0	1
3728	43	250	2	0	1.715068493		2	52	0	1	0	0	0	0	30	0	1	1	0	1	1
3728	43	250	2	0	1.715068493		2	65	0	1	0	0	0	0	2	0	1	1	0	1	1
3728	43	250	2	0	1.715068493		2	78	0	1	0	0	0	0	4	0	1	0	0	0	1
3728	43	250	2	0	1.715068493		2	91	0	1	0	0	0	0	30	0	0	0	1	0	1
219	30	250	2	0	1.195044539		2	0	0	1	0	0	0	0	30	0	1	1	0	1	1
219	30	250	2	0	1.195044539		2	4	0	1	0	0	0	0	30	0	0	1	0	0	1
219	30	250	2	0	1.195044539		2	13	0	1	0	0	0	0	30	0	0		0	0	1
219	30	250	2	0	1.195044539		2	26	0	1	0	0	0	0	30	0	0		0	0	1
219	30	250	2	0	1.195044539		2	39	0	1	0	0	0	0	30	0	0	1	0	0	1
219	30	250	2	0	1.195044539		2	52	0	1	0	0	0	0	30	0	1	1	0	1	1
219	30	250	2	0	1.195044539		2	65	0	1	0	0	0	0	30	0	1	1	0	1	1
219	30	250	2	0	1.195044539		2	78	0	1	0	0	0	0	30	0	1	1	0	1	1
219	30	250	2	0	1.195044539		2	91	0	1	0	0	0	0	30	0	0	1	0	0	1
2811	36	250	2	0	0.793390224		2	0	0	1	0	0	0	0	30	0	0	1	0	0	1
2811	36	250	2	0	0.793390224		2	4	0	1	0	0	0	0	30	0	1	1	0	1	1
2811	36	250	2	0	0.793390224		2	13	0	1	0	0	0	0	30	0	1		0	1	1
2811	36	250	2	0	0.793390224		2	26	0	1	0	0	0	0	30	0	1		0	1	1
2811	36	250	2	0	0.793390224		2	39	0	1	0	0	0	0	30	0	1		0	1	1
2811	36	250	2	0	0.793390224		2	52	0	1	0	0	0	0	30	0	1		0	1	1
2811	36	250	2	0	0.793390224		2	65	0	1	0	0	0	0	30	0	1	0	0	0	1
2811	36	250	2	0	0.793390224		2	78	0	1	0	0	0	0	8	0	1	1	0	1	1
2811	36	250	2	0	0.793390224		2	91	0	1	0	0	0	0	12	0	1	1	0	1	1
2876	41	250	2	0	0.44102852		2	0	0	1	0	0	0	0	30	0	1	1	0	1	1
2876	41	250	2	0	0.44102852		2	4	0	1	0	0	0	0	30	0	1	1	0	1	1
2876	41	250	2	0	0.44102852		2	13	0	1	0	0	0	0	30	0	1		0	1	1
2876	41	250	2	0	0.44102852		2	26	0	1	0	0	0	0	30	0	1		0	1	1
2876	41	250	2	0	0.44102852		2	39	0	1	0	0	0	0	30	0	1		0	1	1
2876	41	250	2	0	0.44102852		2	52	0	1	0	0	0	0	30	0	1		0	1	1
2876	41	250	2	0	0.44102852		2	65	0	1	0	0	0	0	30	0	1		0	1	1
2876	41	250	2	0	0.44102852		2	78	0	1	0	0	0	0	30	0	1	1	0	1	1
2876	41	250	2	0	0.44102852		2	91	0	1	0	0	0	0	26	0	1	1	0	1	1
1288	33	250	2	0	0		2	0	0	1	0	0	0	0	2	0	1	1	0	1	2
3253	31	250	2	0	1.712328767		1	0	0	1	0	0	0	0	3	1	1	1	0	1	1
3253	31	250	2	0	1.712328767		1	4	0	1	0	0	0	0	12	1	1	1	0	1	1
3253	31	250	2	0	1.712328767		1	13	0	1	0	0	0	0	8	1	1	0	0	1	1
3253	31	250	2	0	1.712328767		1	26	0	1	0	0	0	0	8	1	1	1	0	1	1
3253	31	250	2	0	1.712328767		1	39	0	0	0	0	1	0	0	0	1	0	0	0	1
3253	31	250	2	0	1.712328767		1	52	0	1	0	0	0	0	2	0	1	0	0	0	1
3253	31	250	2	0	1.712328767		1	65	0	1	0	0	0	0	1	0	1	0	0	0	1
3253	31	250	2	0	1.712328767		1	78	0	0	0	0	1	0	0	0	0	0	1	0	1
3253	31	250	2	0	1.712328767		1	91	0	0	0	0	1	0	0	0	0	0	1	0	1
135	24	250	2	0	1.701369863		2	0	0	1	0	0	0	0	7	0	0	0	1	0	2
135	24	250	2	0	1.701369863		2	4	0	1	0	0	0	0	1	0	0	0	1	0	2
135	24	250	2	0	1.701369863		2	13	0	1	0	0	0	0	0.5	0	0		1	0	2
135	24	250	2	0	1.701369863		2	26	0	1	0	0	0	0	0.5	0	0		1	0	2
135	24	250	2	0	1.701369863		2	39	0	1	0	0	0	0	0.5	0	0		1	0	2
135	24	250	2	0	1.701369863		2	52	0	0	0	0	1	0	0	0	0	0	1	0	2
135	24	250	2	0	1.701369863		2	65	0	0	0	0	1	0	0	0	0	0	1	0	2
135	24	250	2	0	1.701369863		2	78	0	0	0	0	1	0	0	0	0	0	1	0	2
135	24	250	2	0	1.701369863		2	91	0	0	0	0	1	0	0	0	0	0	1	0	2
2852	31	250	2	0	1.704109589		1	0	0	1	0	0	0	0	30	0	1	1	0	1	2
2852	31	250	2	0	1.704109589		1	4	0	1	0	0	0	0	30	0	0	1	0	0	2
2852	31	250	2	0	1.704109589		1	13	0	1	0	0	0	0	21	0	0		0	0	2
2852	31	250	2	0	1.704109589		1	26	0	1	0	0	0	0	21	0	0		0	0	2
2852	31	250	2	0	1.704109589		1	39	0	1	0	0	0	0	12	0	1	1	0	1	2
2852	31	250	2	0	1.704109589		1	52	0	1	0	0	0	0	6	0	1		0	1	2
2852	31	250	2	0	1.704109589		1	65	0	0	0	0	1	0	0	0	1	1	0	1	2
2852	31	250	2	0	1.704109589		1	78	0	0	0	0	1	0	0	0	1	1	0	1	2
2852	31	250	2	0	1.704109589		1	91	0	0	0	0	1	0	0	0	1	0	0	0	1
3407	40	250	2	0	0.935129875		1	0	0	1	0	0	0	0	0	0	1	1	0	1	1
3407	40	250	2	0	0.935129875		1	4	0	1	0	0	0	0	30	0	1	1	0	1	1
3407	40	250	2	0	0.935129875		1	13	0	1	0	0	0	0	20	0	1	1	0	1	1
3407	40	250	2	0	0.935129875		1	26	0	1	0	0	0	0	10	0	1		0	1	1
3407	40	250	2	0	0.935129875		1	39	0	0	0	0	1	0	0	0	0	0	1	0	1
3407	40	250	2	0	0.935129875		1	52	1	1	0	0	0	0	6	0	1	1	0	1	1
3079	32	250	1	0	0.743977843		1	0	1	1	0	0	0	0	7	1	1	1	0	1	1
3079	32	250	1	0	0.743977843		1	4	0	1	0	0	0	0	4	0	1	1	0	1	1
3079	32	250	1	0	0.743977843		1	13	1	1	0	0	0	0	16	1	1	1	0	1	1
3079	32	250	1	0	0.743977843		1	26	1	1	0	0	0	0	0	0	1	1	0	1	1
3079	32	250	1	0	0.743977843		1	39	1	1	0	0	0	0	1	0	1	0	0	0	1
2056	32	250	2	0	1.717808219		1	0	0	1	0	0	0	0	20	0	1	1	0	1	1
2056	32	250	2	0	1.717808219		1	4	0	1	0	0	0	0	30	0	1	1	0	1	1
2056	32	250	2	0	1.717808219		1	13	0	1	0	0	0	0	30	0	1	1	0	1	1
2056	32	250	2	0	1.717808219		1	26	0	1	0	0	0	0	26	0	1	1	0	1	1
2056	32	250	2	0	1.717808219		1	39	0	1	0	0	0	0	0	0	1	1	0	1	1
2056	32	250	2	0	1.717808219		1	52	0	1	0	0	0	0	0	0	1	1	0	1	1
2056	32	250	2	0	1.717808219		1	65	0	0	0	0	1	0	0	0	1	1	0	1	1
2056	32	250	2	0	1.717808219		1	78	0	0	0	0	1	0	0	0	1	1	0	1	1
2056	32	250	2	0	1.717808219		1	91	0	0	0	0	1	0	0	0	1	1	0	1	1
2637	24	250	2	1	0.36404671	1	1	0	0	1	0	0	0	0	30	0	1	0	0	0	2
2637	24	250	2	1	0.36404671	1	1	4	0	1	0	0	0	0	30	0	1	1	0	1	2
1248	44	250	1	0	0.101369863		1	0	0	1	0	0	0	0	16	1	1	1	0	1	1
1248	44	250	1	0	0.101369863		1	4	0	1	0	0	0	0	12	0	0	0	1	0	1
2016	24	250	2	0	1.687671233		1	0	0	1	0	0	0	0	8	0	1	1	0	1	2
2016	24	250	2	0	1.687671233		1	4	0	1	0	0	0	0	2	0	0	1	0	0	2
2016	24	250	2	0	1.687671233		1	13	0	1	0	0	0	0	3	0	1	1	0	1	1
2016	24	250	2	0	1.687671233		1	26	0	1	0	0	0	0	2	0	0	1	0	0	1
2016	24	250	2	0	1.687671233		1	39	1	1	0	0	0	0	1	0	1	1	0	1	1
2016	24	250	2	0	1.687671233		1	52	0	1	0	0	0	0	0	0	0	1	0	0	1
2016	24	250	2	0	1.687671233		1	65	1	0	0	0	1	0	0	0	1	1	0	1	1
2016	24	250	2	0	1.687671233		1	78	1	0	0	0	1	0	0	0	1	1	0	1	1
2016	24	250	2	0	1.687671233		1	91	1	0	0	0	1	0	0	0	0	1	0	0	1
2226	35	250	2	0	1.337136013		1	0	0	1	0	0	0	0	28	0	0	0	1	0	1
2226	35	250	2	0	1.337136013		1	4	0	1	0	0	0	0	16	1	0	1	0	1	1
2226	35	250	2	0	1.337136013		1	13	0	1	0	0	0	0	27	0	0	0	1	0	1
2226	35	250	2	0	1.337136013		1	26	0	1	0	0	0	0	20	0	0	1	0	0	1
2226	35	250	2	0	1.337136013		1	39	0	1	0	0	0	0	30	0	0	1	0	0	1
2226	35	250	2	0	1.337136013		1	52	0	1	0	0	0	0	4	0	0	1	0	0	1
2226	35	250	2	0	1.337136013		1	65	0	1	0	0	0	0	15	0	0	0	1	0	1
2226	35	250	2	0	1.337136013		1	78	0	1	0	0	0	0	30	0	0	0	1	0	1
2226	35	250	2	0	1.337136013		1	91	0	1	0	0	0	0	30	0	0	1	0	0	1
1374	43	250	2	0	0.732988996		2	0	0	1	0	0	0	0	9	1	1	1	0	1	2
1374	43	250	2	0	0.732988996		2	4	0	1	0	0	0	0	13	1	1	1	0	1	2
1374	43	250	2	0	0.732988996		2	13	0	1	0	0	0	0	30	0	1	1	0	1	2
1374	43	250	2	0	0.732988996		2	26	0	1	0	0	0	0	30	1	1	0	0	1	2
1374	43	250	2	0	0.732988996		2	39	0	1	0	0	0	0	30	0	1	0	0	0	2
903	32	250	2	0	1.682191781		1	0	1	1	0	0	0	0	30	0	1	1	0	1	2
903	32	250	2	0	1.682191781		1	4	1	1	0	0	0	0	15	0	1		0	1	2
903	32	250	2	0	1.682191781		1	13	1	1	0	0	0	0	15	0	1		0	1	2
903	32	250	2	0	1.682191781		1	26	1	1	0	0	0	0	15	0	1		0	1	2
903	32	250	2	0	1.682191781		1	39	0	1	0	0	0	0	0	0	1	1	0	1	2
903	32	250	2	0	1.682191781		1	52	0	1	0	0	0	0	1	0	0	1	0	0	2
903	32	250	2	0	1.682191781		1	65	0	0	0	0	1	0	0	0	0	1	0	0	2
903	32	250	2	0	1.682191781		1	78	0	0	0	0	1	0	0	0	1	1	0	1	2
903	32	250	2	0	1.682191781		1	91	1	0	0	0	1	0	0	0	1	1	0	1	2
727	29	250	2	0	1.487671233		1	0	0	1	0	0	0	0	30	0	1	1	0	1	1
727	29	250	2	0	1.487671233		1	4	0	1	0	0	0	0	30	0	0	1	0	0	1
727	29	250	2	0	1.487671233		1	13	0	1	0	0	0	0	30	0	0	1	0	0	1
727	29	250	2	0	1.487671233		1	26	0	1	0	0	0	0	30	0	1	1	0	1	1
727	29	250	2	0	1.487671233		1	39	0	1	0	0	0	0	15	0	1	1	0	1	1
727	29	250	2	0	1.487671233		1	52	0	0	0	0	1	0	0	0	1	1	0	1	1
727	29	250	2	0	1.487671233		1	65	0	1	0	0	0	0	30	0	1	1	0	1	1
727	29	250	2	0	1.487671233		1	78	0	1	0	0	0	0	1	0	1	1	0	1	1
3169	28	250	2	0	1.506849315		2	0	0	1	0	0	0	0	12	0	1	1	0	1	1
3169	28	250	2	0	1.506849315		2	4	0	1	0	0	0	0	8	0	0	1	0	0	1
3169	28	250	2	0	1.506849315		2	13	0	1	0	0	0	0	8	0	0	0	1	0	1
3169	28	250	2	0	1.506849315		2	26	0	1	0	0	0	0	0	0	0	1	0	0	1
3169	28	250	2	0	1.506849315		2	39	0	1	0	0	0	0	0	0	1	1	0	1	1
3169	28	250	2	0	1.506849315		2	52	0	1	0	0	0	0	1	0	1	1	0	1	1
3169	28	250	2	0	1.506849315		2	65	1	1	0	0	0	0	2	0	1	1	0	1	1
3169	28	250	2	0	1.506849315		2	78	0	1	0	0	0	0	0	0	1	1	0	1	1
2388	28	250	2	0	0.316939891		2	0	0	1	0	0	0	0	10	0	1	0	0	0	2
2388	28	250	2	0	0.316939891		2	4	0	1	0	0	0	0	12	0	1	0	0	0	2
2388	28	250	2	0	0.316939891		2	13	0	1	0	0	0	0	21	0	1		0	0	2
2388	28	250	2	0	0.316939891		2	26	0	1	0	0	0	0	21	0	1		0	0	2
2388	28	250	2	0	0.316939891		2	39	0	1	0	0	0	0	30	0	1	1	0	1	2
1145	22	250	1	0	1.701369863		1	0	0	1	0	0	0	0	20	0	0	1	0	0	1
1145	22	250	1	0	1.701369863		1	4	0	1	0	0	0	0	30	0	1	0	0	0	1
1145	22	250	1	0	1.701369863		1	13	0	1	1	0	0	1	8	0	0	1	0	0	1
1145	22	250	1	0	1.701369863		1	26	0	1	0	0	0	0	8	0	1	1	0	1	1
1145	22	250	1	0	1.701369863		1	39	0	1	0	0	0	0	0	0	1	1	0	1	1
1145	22	250	1	0	1.701369863		1	52	0	1	0	0	0	0	8	0	1	1	0	1	1
1145	22	250	1	0	1.701369863		1	65	1	0	0	0	1	0	0	0	1	0	0	0	1
1145	22	250	1	0	1.701369863		1	78	1	0	0	0	1	0	0	0	1	0	0	0	1
1145	22	250	1	0	1.701369863		1	91	1	0	0	0	1	0	0	0	1	1	0	1	1
2412	28	250	2	0	1.679452055		1	0	0	1	0	0	0	0	30	0	1	1	0	1	1
2412	28	250	2	0	1.679452055		1	4	0	1	0	0	0	0	30	0	1	0	0	0	1
2412	28	250	2	0	1.679452055		1	13	0	1	0	0	0	0	2	0	0	1	0	0	1
2412	28	250	2	0	1.679452055		1	26	0	0	0	0	1	0	0	0	1	1	0	1	1
2412	28	250	2	0	1.679452055		1	39	0	0	0	0	1	0	0	0	1	1	0	1	1
2412	28	250	2	0	1.679452055		1	52	0	0	0	0	1	0	0	0	1	1	0	1	1
2412	28	250	2	0	1.679452055		1	65	0	0	0	0	1	0	0	0	1	1	0	1	1
2412	28	250	2	0	1.679452055		1	78	0	0	0	0	1	0	0	0	1	1	0	1	1
2412	28	250	2	0	1.679452055		1	91	0	0	0	0	1	0	0	0	1	1	0	1	1
2793	31	250	2	0	0.856299124		1	0	1	1	0	0	0	0	30	0	1	1	0	1	2
2793	31	250	2	0	0.856299124		1	4	0	1	0	0	0	0	12	0	1	1	0	1	2
2793	31	250	2	0	0.856299124		1	13	0	1	0	0	0	0	13	0	1		0	1	2
2793	31	250	2	0	0.856299124		1	26	0	1	0	0	0	0	13	0	1		0	1	2
2793	31	250	2	0	0.856299124		1	39	0	1	0	0	0	0	13	0	1		0	1	2
2793	31	250	2	0	0.856299124		1	52	1	1	0	0	0	0	14	0	1	1	0	1	2
2793	31	250	2	0	0.856299124		1	65	1	0	0	0	1	0	0	0	1	1	0	1	2
2793	31	250	2	0	0.856299124		1	78	1	0	0	0	1	0	0	0	1	0	0	0	2
2793	31	250	2	0	0.856299124		1	91	0	0	0	0	1	0	0	0	1	0	0	0	2
1740	34	250	2	0	1.679452055		1	0	0	1	0	0	0	0	8	0	1	1	0	1	2
1740	34	250	2	0	1.679452055		1	4	1	1	0	0	0	0	6	1	1	0	0	1	2
1740	34	250	2	0	1.679452055		1	13	0	1	0	0	0	0	0	0	0	0	1	0	2
1740	34	250	2	0	1.679452055		1	26	0	1	0	0	0	0	0	0	0	1	0	0	2
1740	34	250	2	0	1.679452055		1	39	0	0	0	0	1	0	0	0	1	0	0	0	2
1740	34	250	2	0	1.679452055		1	52	0	0	0	0	1	0	0	0	0	0	1	0	2
1740	34	250	2	0	1.679452055		1	65	0	0	0	0	1	0	0	0	1	0	0	0	2
1740	34	250	2	0	1.679452055		1	78	0	0	0	0	1	0	0	0	0	0	1	0	2
1740	34	250	2	0	1.679452055		1	91	0	0	0	0	1	0	0	0	1	0	0	0	2
1536	38	250	2	0	1.64109589		1	0	0	1	0	0	0	0	30	0	1	1	0	1	2
1536	38	250	2	0	1.64109589		1	4	1	1	0	0	0	0	30	0	1	1	0	1	2
1536	38	250	2	0	1.64109589		1	13	0	1	0	0	0	0	30	0	1	1	0	1	2
1536	38	250	2	0	1.64109589		1	26	1	1	0	0	0	0	1	0	0	0	1	0	2
1536	38	250	2	0	1.64109589		1	39	1	1	0	0	0	0	9	0	0	1	0	0	2
1536	38	250	2	0	1.64109589		1	52	1	1	0	0	0	0	2	0	0	1	0	0	2
1536	38	250	2	0	1.64109589		1	65	1	1	0	0	0	0	2	0	0	1	0	0	2
1536	38	250	2	0	1.64109589		1	78	1	1	0	0	0	0	7	0	1	1	0	1	2
1536	38	250	2	0	1.64109589		1	91	1	1	0	0	0	0	12	0	1	1	0	1	2
3628	25	250	2	0	1.178681039		1	0	1	1	0	0	0	0	12	0	0	1	0	0	1
3628	25	250	2	0	1.178681039		1	4	0	1	0	0	0	0	15	0	0	1	0	0	1
3628	25	250	2	0	1.178681039		1	13	0	1	0	0	0	0	11	0	0		0	0	1
3628	25	250	2	0	1.178681039		1	26	0	1	0	0	0	0	11	0	0		0	0	1
3628	25	250	2	0	1.178681039		1	39	0	1	0	0	0	0	7	0	0	1	0	0	1
3628	25	250	2	0	1.178681039		1	52	0	1	0	0	0	0	0	0	0	1	0	0	1
3628	25	250	2	0	1.178681039		1	65	1	0	0	0	1	0	0	0	0	1	0	0	1
3628	25	250	2	0	1.178681039		1	78	1	0	0	0	1	0	0	0	0	1	0	0	1
3628	25	250	2	0	1.178681039		1	91	1	0	0	0	1	0	0	0	0	1	0	0	1
1589	21	250	1	0	1.170484318		1	0	1	1	0	0	0	0	8	0	0	1	0	0	2
1589	21	250	1	0	1.170484318		1	4	1	1	0	1	0	1	3	0	1	1	0	1	2
1589	21	250	1	0	1.170484318		1	13	1	1	0	1	0	1	1.5	0	1		0	1	2
1589	21	250	1	0	1.170484318		1	26	1	1	0	1	0	1	1.5	0	1		0	1	2
1589	21	250	1	0	1.170484318		1	39	0	1	0	0	0	0	0	0	0	1	0	0	2
1589	21	250	1	0	1.170484318		1	52	1	0	0	0	1	0	0	0	0	1	0	0	2
1589	21	250	1	0	1.170484318		1	65	0	0	0	0	1	0	0	0	0	0	1	0	2
1589	21	250	1	0	1.170484318		1	78	0	1	0	1	0	1	0	0	0	1	0	0	2
1589	21	250	1	0	1.170484318		1	91	0	0	0	0	1	0	0	0	0	0	1	0	2
3348	32	250	2	0	1.154090875		1	0	1	1	0	0	0	0	6	0	1	1	0	1	1
3348	32	250	2	0	1.154090875		1	4	1	1	0	0	0	0	0	0	0	1	0	0	1
3348	32	250	2	0	1.154090875		1	13	1	1	0	0	0	0	0	0	0		0	0	1
3348	32	250	2	0	1.154090875		1	26	1	1	0	0	0	0	0	0	0		0	0	1
3348	32	250	2	0	1.154090875		1	39	0	0	0	0	1	0	0	0	1	1	0	1	1
3348	32	250	2	0	1.154090875		1	52	0	0	0	0	1	0	0	0	0	1	0	0	1
3348	32	250	2	0	1.154090875		1	65	0	0	0	0	1	0	0	0	1	1	0	1	1
3348	32	250	2	0	1.154090875		1	78	0	0	0	0	1	0	0	0	1	0	0	0	1
3348	32	250	2	0	1.154090875		1	91	0	0	0	0	1	0	0	0	1	1	0	1	1
29	26	250	2	0	1.679452055		1	0	1	1	0	0	0	0	30	0	1	1	0	1	1
29	26	250	2	0	1.679452055		1	4	1	1	0	0	0	0	23	0	1		0	1	1
29	26	250	2	0	1.679452055		1	13	1	1	0	0	0	0	23	0	1		0	1	1
29	26	250	2	0	1.679452055		1	26	1	1	0	0	0	0	23	0	1		0	1	1
29	26	250	2	0	1.679452055		1	39	1	1	0	0	0	0	23	0	1		0	1	1
29	26	250	2	0	1.679452055		1	52	1	1	0	0	0	0	16	0	1	0	0	0	1
29	26	250	2	0	1.679452055		1	65	0	1	0	0	0	0	30	0	1	1	0	1	1
29	26	250	2	0	1.679452055		1	78	0	1	0	0	0	0	0	0	1	0	0	0	1
29	26	250	2	0	1.679452055		1	91	0	1	0	0	0	0	2	0	1	1	0	1	1
2564	20	250	2	0	1.575342466		1	0	0	1	0	0	0	0	30	0	1	1	0	1	2
2564	20	250	2	0	1.575342466		1	4	0	1	0	0	0	0	30	0	1	1	0	1	2
2564	20	250	2	0	1.575342466		1	13	0	1	0	0	0	0	16	0	1		0	1	2
2564	20	250	2	0	1.575342466		1	26	0	1	0	0	0	0	16	0	1		0	1	2
2564	20	250	2	0	1.575342466		1	39	0	1	0	0	0	0	2	0	1	1	0	1	2
2564	20	250	2	0	1.575342466		1	52	0	1	0	0	0	0	1	0	1	1	0	1	2
2564	20	250	2	0	1.575342466		1	65	0	1	0	0	0	0	0.5	0	1		0	1	2
2564	20	250	2	0	1.575342466		1	78	1	0	0	0	1	0	0	0	1	1	0	1	2
2564	20	250	2	0	1.575342466		1	91	0	0	0	0	1	0	0	0	1	1	0	1	2
2509	35	250	1	0	1.072146119		1	0	1	1	0	0	0	0	20	0	1	1	0	1	2
2509	35	250	1	0	1.072146119		1	4	0	0	1	0	0	0	30	0	1	0	0	0	2
2509	35	250	1	0	1.072146119		1	13	0	0	1	0	0	0	18	0	1		0	0	2
2509	35	250	1	0	1.072146119		1	26	0	0	1	0	0	0	18	0	1		0	0	2
2509	35	250	1	0	1.072146119		1	39	0	1	0	0	0	0	6	0	1	1	0	1	2
2509	35	250	1	0	1.072146119		1	52	1	1	0	0	0	0	3	0	1	0	0	0	2
2509	35	250	1	0	1.072146119		1	65	1	0	0	0	1	0	0	0	1	0	0	0	2
2509	35	250	1	0	1.072146119		1	78	0	0	0	0	1	0	0	0	1	0	0	0	2
2509	35	250	1	0	1.072146119		1	91	0	0	0	0	1	0	0	0	1	0	0	0	2
1567	19	250	2	0	1.476712329		1	0	1	1	0	0	0	0	9	0	1	1	0	1	1
1567	19	250	2	0	1.476712329		1	4	0	1	0	0	0	0	12	1	0	1	0	1	1
1567	19	250	2	0	1.476712329		1	13	0	1	0	0	0	0	16	1	0	0	0	0	1
1567	19	250	2	0	1.476712329		1	26	0	0	0	0	1	0	0	0	1	1	0	1	1
1567	19	250	2	0	1.476712329		1	39	0	1	0	0	0	0	16	0	1	1	0	1	1
1567	19	250	2	0	1.476712329		1	52	0	0	0	0	1	0	0	0	1	1	0	1	1
1567	19	250	2	0	1.476712329		1	65	0	0	0	0	1	0	0	0	1	1	0	1	1
1567	19	250	2	0	1.476712329		1	78	0	0	0	0	1	0	0	0	1	0	0	0	1
616	26	250	2	0	0.730166929		1	0	1	1	0	0	0	0	30	0	1	1	0	1	2
616	26	250	2	0	0.730166929		1	4	1	1	0	0	0	0	30	0	0	1	0	0	2
616	26	250	2	0	0.730166929		1	13	0	1	0	0	0	0	30	0	1	1	0	1	2
616	26	250	2	0	0.730166929		1	26	0	1	0	0	0	0	20	1	1	1	0	1	2
616	26	250	2	0	0.730166929		1	39	1	1	0	0	0	0	2	0	1	1	0	1	2
3292	20	250	2	0	1.4		1	0	0	1	0	0	0	0	30	0	1	1	0	1	1
3292	20	250	2	0	1.4		1	4	0	1	0	0	0	0	30	0	1	1	0	1	1
3292	20	250	2	0	1.4		1	13	0	1	0	0	0	0	30	0	0	1	0	0	1
3292	20	250	2	0	1.4		1	26	0	1	0	0	0	0	30	0	0		0	0	1
3292	20	250	2	0	1.4		1	39	0	1	0	0	0	0	30	0	0		0	0	1
3292	20	250	2	0	1.4		1	52	0	1	0	0	0	0	30	0	0		0	0	1
3292	20	250	2	0	1.4		1	65	0	1	0	0	0	0	30	0	1	1	0	1	1
3198	43	250	2	0	1.468493151		2	0	0	1	0	0	0	0	2	0	1	1	0	1	1
3198	43	250	2	0	1.468493151		2	4	0	1	0	0	0	0	2	0	1	1	0	1	1
3198	43	250	2	0	1.468493151		2	13	0	0	0	0	1	0	0	0	0	1	0	0	1
3198	43	250	2	0	1.468493151		2	26	0	0	0	0	1	0	0	0	0		0	0	1
3198	43	250	2	0	1.468493151		2	39	0	0	0	0	1	0	0	0	0	1	0	0	1
3198	43	250	2	0	1.468493151		2	52	0	0	0	0	1	0	0	0	0	0	1	0	1
3198	43	250	2	0	1.468493151		2	65	0	0	0	0	1	0	0	0	0	0	1	0	1
3198	43	250	2	0	1.468493151		2	78	0	0	0	0	1	0	0	0	0	0	1	0	1
1601	30	250	2	0	1.526027397		1	0	0	1	0	0	0	0	30	0	1	1	0	1	1
1601	30	250	2	0	1.526027397		1	4	0	1	0	0	0	0	30	0	0	0	1	0	1
1601	30	250	2	0	1.526027397		1	13	0	1	0	0	0	0	30	0	0	0	1	0	1
1601	30	250	2	0	1.526027397		1	26	0	1	0	0	0	0	0	0	0	1	0	0	1
1601	30	250	2	0	1.526027397		1	39	0	1	0	0	0	0	18	0	1	1	0	1	1
1601	30	250	2	0	1.526027397		1	52	0	1	0	0	0	0	12	0	1	1	0	1	1
1601	30	250	2	0	1.526027397		1	65	0	1	0	1	0	1	30	0	0	1	0	0	1
1601	30	250	2	0	1.526027397		1	78	0	1	0	0	0	0	30	0	0	1	0	0	1
1222	42	250	1	0	1.276757242		1	0	0	1	0	0	0	0	30	0	0	1	0	0	1
1222	42	250	1	0	1.276757242		1	4	0	1	0	0	0	0	30	0	0	1	0	0	1
1222	42	250	1	0	1.276757242		1	13	0	1	0	0	0	0	1	0	0	1	0	0	1
1222	42	250	1	0	1.276757242		1	26	1	1	0	0	0	0	2	0	1	1	0	1	1
1222	42	250	1	0	1.276757242		1	39	1	1	0	0	0	0	3	0	1	1	0	1	1
1222	42	250	1	0	1.276757242		1	52	0	1	0	0	0	0	1	0	1	1	0	1	1
1222	42	250	1	0	1.276757242		1	65	0	0	0	0	1	0	0	0	1	1	0	1	1
1222	42	250	1	0	1.276757242		1	78	0	0	0	0	1	0	0	0	1	1	0	1	1
3442	36	250	1	0	0.144808743		1	0	0	1	0	0	0	0	16	0	1	1	0	1	2
3442	36	250	1	0	0.144808743		1	4	0	1	0	0	0	0	3	0	1	1	0	1	2
2533	26	250	2	0	1.085844749		1	0	1	1	0	0	0	0	8	0	1	1	0	1	2
2533	26	250	2	0	1.085844749		1	4	1	1	0	0	0	0	4	0	1		0	1	2
2533	26	250	2	0	1.085844749		1	13	1	1	0	0	0	0	4	0	1		0	1	2
2533	26	250	2	0	1.085844749		1	26	1	1	0	0	0	0	4	0	1		0	1	2
2533	26	250	2	0	1.085844749		1	39	1	1	0	0	0	0	4	0	1		0	1	2
2533	26	250	2	0	1.085844749		1	52	1	1	0	0	0	0	4	0	1		0	1	2
2533	26	250	2	0	1.085844749		1	65	1	1	0	0	0	0	4	0	1		0	1	2
2533	26	250	2	0	1.085844749		1	78	0	0	0	0	1	0	0	0	1	1	0	1	2
730	32	250	1	0	0.75224942		1	0	0	1	0	0	0	0	30	0	1	1	0	1	2
730	32	250	1	0	0.75224942		1	4	0	1	0	0	0	0	30	0	1	1	0	1	1
730	32	250	1	0	0.75224942		1	13	0	1	0	0	0	0	30	0	1		0	1	1
730	32	250	1	0	0.75224942		1	26	0	1	0	0	0	0	30	0	1		0	1	1
730	32	250	1	0	0.75224942		1	39	0	1	0	0	0	0	30	0	1		0	1	1
730	32	250	1	0	0.75224942		1	52	0	1	0	0	0	0	30	0	1		0	1	1
730	32	250	1	0	0.75224942		1	65	0	1	0	0	0	0	30	0	1	1	0	1	1
730	32	250	1	0	0.75224942		1	78	0	1	0	0	0	0	30	0	1	1	0	1	1
3181	40	250	2	0	0.593397709		1	0	0	1	0	0	0	0	12	0	1	1	0	1	1
3181	40	250	2	0	0.593397709		1	4	0	1	0	0	0	0	11	0	1		0	1	1
3181	40	250	2	0	0.593397709		1	13	0	1	0	0	0	0	10	0	0	1	0	0	1
3181	40	250	2	0	0.593397709		1	26	0	0	0	0	1	0	0	0	1	1	0	1	1
3256	33	250	2	0	1.473972603		1	0	0	1	0	0	0	0	12	0	1	1	0	1	2
3256	33	250	2	0	1.473972603		1	4	0	1	0	0	0	0	4	0	1	1	0	1	2
3256	33	250	2	0	1.473972603		1	13	0	1	0	0	0	0	4	0	0	1	0	0	2
3256	33	250	2	0	1.473972603		1	26	0	0	0	0	1	0	0	0	1	1	0	1	2
3256	33	250	2	0	1.473972603		1	39	0	1	0	0	0	0	1	0	1	0	0	0	2
3256	33	250	2	0	1.473972603		1	52	1	0	0	0	1	0	0	0	1	0	0	0	2
3256	33	250	2	0	1.473972603		1	65	0	0	0	0	1	0	0	0	1	1	0	1	2
3256	33	250	2	0	1.473972603		1	78	0	0	0	0	1	0	0	0	1	0	0	0	2
617	38	250	2	0	1.498630137		2	0	0	1	0	0	0	0	15	0	1	0	0	0	1
617	38	250	2	0	1.498630137		2	4	0	1	0	0	0	0	5	0	0	0	1	0	1
617	38	250	2	0	1.498630137		2	13	0	1	0	0	0	0	3	0	1	0	0	0	1
617	38	250	2	0	1.498630137		2	26	0	1	0	0	0	0	2	0	1	1	0	1	1
617	38	250	2	0	1.498630137		2	39	0	1	0	0	0	0	1	0	1	0	0	0	1
617	38	250	2	0	1.498630137		2	52	0	1	0	0	0	0	0	0	1	1	0	1	1
617	38	250	2	0	1.498630137		2	65	0	0	0	0	1	0	0	0	1	0	0	0	1
617	38	250	2	0	1.498630137		2	78	0	0	0	0	1	0	0	0	1	1	0	1	1
354	33	250	2	0	0.470551688		2	0	0	1	0	0	0	0	30	0	1	1	0	1	1
354	33	250	2	0	0.470551688		2	4	0	1	0	0	0	0	22.5	0	1		0	1	1
354	33	250	2	0	0.470551688		2	13	0	1	0	0	0	0	22.5	0	1		0	1	1
354	33	250	2	0	0.470551688		2	26	0	1	0	0	0	0	15	0	0	1	0	0	1
2696	38	250	2	0	1.449315068		1	0	0	1	0	0	0	0	12	0	1	0	0	0	1
2696	38	250	2	0	1.449315068		1	4	0	1	0	0	0	0	3	0	0	0	1	0	1
2696	38	250	2	0	1.449315068		1	13	0	1	0	0	0	0	2	0	0	1	0	0	1
2696	38	250	2	0	1.449315068		1	26	0	1	0	0	0	0	1	0	0	0	1	0	1
2696	38	250	2	0	1.449315068		1	39	0	0	0	0	1	0	0	0	0	0	1	0	1
2696	38	250	2	0	1.449315068		1	52	0	0	0	0	1	0	0	0	0	0	1	0	1
2696	38	250	2	0	1.449315068		1	65	0	0	0	0	1	0	0	0	0	0	1	0	1
2696	38	250	2	0	1.449315068		1	78	0	0	0	0	1	0	0	0	0	0	1	0	1
217	21	250	2	0	0.229508197		1	0	0	1	0	0	0	0	25	0	1	1	0	1	2
217	21	250	2	0	0.229508197		1	4	1	1	0	0	0	0	4	0	1	1	0	1	2
217	21	250	2	0	0.229508197		1	13	0	0	0	0	1	0	0	0	1	1	0	1	2
2457	22	250	1	0	0.31147541		1	0	0	1	0	0	0	0	30	0	1	1	0	1	1
2457	22	250	1	0	0.31147541		1	4	1	1	0	0	0	0	8	0	1	1	0	1	1
2457	22	250	1	0	0.31147541		1	13	0	1	0	0	0	0	1	0	1	1	0	1	1
675	33	250	1	0	1.465753425		1	0	0	1	0	0	0	0	12	0	0	1	0	0	1
675	33	250	1	0	1.465753425		1	4	0	1	0	0	0	0	12	1	0	1	0	1	1
675	33	250	1	0	1.465753425		1	13	0	1	0	0	0	0	3	0	0	0	1	0	1
675	33	250	1	0	1.465753425		1	26	0	1	0	0	0	0	0	0	0	1	0	0	1
675	33	250	1	0	1.465753425		1	39	0	0	0	0	1	0	0	0	0	0	1	0	1
675	33	250	1	0	1.465753425		1	52	0	0	0	0	1	0	0	0	0	0	1	0	1
675	33	250	1	0	1.465753425		1	65	0	0	0	0	1	0	0	0	1	0	0	0	1
675	33	250	1	0	1.465753425		1	78	0	0	0	0	1	0	0	0	1	0	0	0	1
2150	27	250	2	0	0.809229733		1	0	0	1	0	0	0	0	30	0	0	0	1	0	1
2150	27	250	2	0	0.809229733		1	4	0	1	0	0	0	0	30	0	1	1	0	1	1
2150	27	250	2	0	0.809229733		1	13	0	1	0	0	0	0	30	0	0	1	0	0	1
2150	27	250	2	0	0.809229733		1	26	0	1	0	0	0	0	20	0	1	1	0	1	1
2150	27	250	2	0	0.809229733		1	39	0	1	0	0	0	0	30	0	1	1	0	1	1
1612	21	250	2	0	1.495890411		1	0	1	1	0	0	0	0	2	0	1	1	0	1	2
1612	21	250	2	0	1.495890411		1	4	1	1	0	0	0	0	2	0	1	1	0	1	2
1612	21	250	2	0	1.495890411		1	13	0	1	0	0	0	0	0	0	0	1	0	0	2
1612	21	250	2	0	1.495890411		1	26	0	1	0	0	0	0	0	0	0		0	0	2
1612	21	250	2	0	1.495890411		1	39	0	1	0	0	0	0	0	0	0		0	0	2
1612	21	250	2	0	1.495890411		1	52	1	0	0	0	1	0	0	0	1	1	0	1	2
1612	21	250	2	0	1.495890411		1	65	1	0	0	0	1	0	0	0	0	1	0	0	2
1612	21	250	2	0	1.495890411		1	78	0	0	0	0	1	0	0	0	0	1	0	0	2
2624	26	250	2	0	0.56557377		1	0	0	1	0	0	0	0	30	0	1	1	0	1	2
2624	26	250	2	0	0.56557377		1	4	0	1	0	0	0	0	30	0	1		0	1	2
2624	26	250	2	0	0.56557377		1	13	0	1	0	0	0	0	30	0	1	1	0	1	2
2624	26	250	2	0	0.56557377		1	26	0	1	0	0	0	0	30	0	1	1	0	1	2
390	28	250	2	0	0.505831275		1	0	0	1	0	0	0	0	30	0	1	0	0	0	2
390	28	250	2	0	0.505831275		1	4	0	1	0	1	0	1	30	0	1	1	0	1	2
390	28	250	2	0	0.505831275		1	13	0	1	0	0	0	0	30	0	1	1	0	1	2
390	28	250	2	0	0.505831275		1	26	0	1	0	0	0	0	30	0	0	1	0	0	2
2555	28	250	2	0	1.01458193		1	0	0	1	0	0	0	0	3	0	1	1	0	1	2
2555	28	250	2	0	1.01458193		1	4	0	1	0	0	0	0	1.5	0	1		0	1	2
2555	28	250	2	0	1.01458193		1	13	0	1	0	0	0	0	1.5	0	1		0	1	2
2555	28	250	2	0	1.01458193		1	26	0	1	0	0	0	0	1.5	0	1		0	1	2
2555	28	250	2	0	1.01458193		1	39	0	0	0	0	1	0	0	0	1	1	0	1	1
2555	28	250	2	0	1.01458193		1	52	0	0	0	0	1	0	0	0	1	0	0	0	1
2555	28	250	2	0	1.01458193		1	65	0	0	0	0	1	0	0	0	1	0	0	0	1
2555	28	250	2	0	1.01458193		1	78	0	0	0	0	1	0	0	0	1	0	0	0	1
1134	40	250	2	0	1.493150685		1	0	0	1	0	0	0	0	20	0	0	1	0	0	1
1134	40	250	2	0	1.493150685		1	4	1	1	0	0	0	0	25	0	1	1	0	1	1
1134	40	250	2	0	1.493150685		1	13	1	1	0	0	0	0	8	0	0	1	0	0	1
1134	40	250	2	0	1.493150685		1	26	1	0	0	0	1	0	0	0	1	1	0	1	1
1134	40	250	2	0	1.493150685		1	39	0	0	0	0	1	0	0	0	0	0	1	0	1
1134	40	250	2	0	1.493150685		1	52	1	0	0	0	1	0	0	0	1	1	0	1	1
1134	40	250	2	0	1.493150685		1	65	0	0	0	0	1	0	0	0	0	0	1	0	1
1134	40	250	2	0	1.493150685		1	78	0	0	0	0	1	0	0	0	1	1	0	1	1
2227	38	250	2	0	1.35890411		1	0	1	1	0	0	0	0	30	0	1	1	0	1	1
2227	38	250	2	0	1.35890411		1	4	0	1	0	0	0	0	10	0	1	1	0	1	1
2227	38	250	2	0	1.35890411		1	13	0	1	0	0	0	0	3	0	1	1	0	1	1
2227	38	250	2	0	1.35890411		1	26	1	1	0	0	0	0	1	0	1	1	0	1	1
2227	38	250	2	0	1.35890411		1	39	1	0	0	0	1	0	0	0	1	1	0	1	1
2227	38	250	2	0	1.35890411		1	52	1	0	0	0	1	0	0	0	1	0	0	0	1
2227	38	250	2	0	1.35890411		1	65	1	1	0	0	0	0	1	0	1	1	0	1	1
2227	38	250	2	0	1.35890411		1	78	1	0	0	0	1	0	0	0	1	0	0	0	1
899	23	250	2	0	1.430136986		1	0	0	1	0	0	0	0	30	0	1	0	0	0	2
899	23	250	2	0	1.430136986		1	4	0	1	0	0	0	0	15	0	1		0	0	2
899	23	250	2	0	1.430136986		1	13	0	1	0	0	0	0	15	0	1		0	0	2
899	23	250	2	0	1.430136986		1	26	0	1	0	0	0	0	15	0	1		0	0	2
899	23	250	2	0	1.430136986		1	39	0	1	0	0	0	0	15	0	1		0	0	2
899	23	250	2	0	1.430136986		1	52	0	1	0	0	0	0	15	0	1		0	0	2
899	23	250	2	0	1.430136986		1	65	0	1	0	0	0	0	15	0	1		0	0	2
899	23	250	2	0	1.430136986		1	78	0	0	0	0	1	0	0	0	1	1	0	1	2
1912	43	250	2	0	1.072026349		1	0	0	1	0	0	0	0	2	0	1	0	0	0	2
1912	43	250	2	0	1.072026349		1	4	0	1	0	0	0	0	5	0	1		0	0	2
1912	43	250	2	0	1.072026349		1	13	0	1	0	0	0	0	5	0	1		0	0	2
1912	43	250	2	0	1.072026349		1	26	1	1	0	0	0	0	8	0	1	0	0	0	2
1912	43	250	2	0	1.072026349		1	39	1	1	0	0	0	0	12	0	1	0	0	0	2
1912	43	250	2	0	1.072026349		1	52	1	1	0	0	0	0	2	0	0	0	1	0	2
1912	43	250	2	0	1.072026349		1	65	1	1	0	0	0	0	1	0	1	0	0	0	2
1912	43	250	2	0	1.072026349		1	78	1	1	0	0	0	0	0	0	1	0	0	0	2
1197	40	250	2	0	1.443835616		2	0	0	1	0	0	0	0	30	0	1	0	0	0	2
1197	40	250	2	0	1.443835616		2	4	0	1	0	0	0	0	30	0	1	1	0	1	2
1197	40	250	2	0	1.443835616		2	13	0	1	0	0	0	0	2	0	1	1	0	1	2
1197	40	250	2	0	1.443835616		2	26	0	0	0	0	1	0	0	0	1	1	0	1	2
1197	40	250	2	0	1.443835616		2	39	0	0	0	0	1	0	0	0	1	1	0	1	2
1197	40	250	2	0	1.443835616		2	52	0	0	0	0	1	0	0	0	1	0	0	0	2
1197	40	250	2	0	1.443835616		2	65	0	0	0	0	1	0	0	0	1	0	0	0	2
1197	40	250	2	0	1.443835616		2	78	0	0	0	0	1	0	0	0	1	0	0	0	2
84	30	250	2	0	1.309985777		2	0	1	1	0	0	0	0	7	0	1	1	0	1	1
84	30	250	2	0	1.309985777		2	4	1	1	0	0	0	0	3.5	0	1		0	1	1
84	30	250	2	0	1.309985777		2	13	1	1	0	0	0	0	3.5	0	1		0	1	1
84	30	250	2	0	1.309985777		2	26	1	1	0	0	0	0	3.5	0	1		0	1	1
84	30	250	2	0	1.309985777		2	39	1	1	0	0	0	0	3.5	0	1		0	1	1
84	30	250	2	0	1.309985777		2	52	1	1	0	0	0	0	3.5	0	1		0	1	1
84	30	250	2	0	1.309985777		2	65	1	1	0	0	0	0	3.5	0	1		0	1	1
84	30	250	2	0	1.309985777		2	78	0	0	0	0	1	0	0	0	0	0	1	0	1
1291	24	250	2	0	1.476712329		1	0	0	1	0	0	0	0	12	1	1	1	0	1	1
1291	24	250	2	0	1.476712329		1	4	0	1	0	0	0	0	4	0	0	1	0	0	1
1291	24	250	2	0	1.476712329		1	13	0	1	0	0	0	0	1	0	0	1	0	0	1
1291	24	250	2	0	1.476712329		1	26	0	1	0	0	0	0	1	0	1	1	0	1	1
1291	24	250	2	0	1.476712329		1	39	0	0	0	0	1	0	0	0	1	0	0	0	1
1291	24	250	2	0	1.476712329		1	52	0	0	0	0	1	0	0	0	1	0	0	0	1
1291	24	250	2	0	1.476712329		1	65	0	0	0	0	1	0	0	0	1	1	0	1	1
1291	24	250	2	0	1.476712329		1	78	0	0	0	0	1	0	0	0	1	1	0	1	1
3682	31	250	2	0	1.471232877		2	0	0	1	0	0	0	0	30	0	1	1	0	1	1
3682	31	250	2	0	1.471232877		2	4	0	1	0	1	0	1	30	0	1	1	0	1	1
3682	31	250	2	0	1.471232877		2	13	0	1	0	0	0	0	30	0	1	1	0	1	1
3682	31	250	2	0	1.471232877		2	26	0	1	0	0	0	0	30	0	0	1	0	0	1
3682	31	250	2	0	1.471232877		2	39	0	1	0	0	0	0	30	0	1	1	0	1	1
3682	31	250	2	0	1.471232877		2	52	0	1	0	1	0	1	0	0	0	0	1	0	1
3682	31	250	2	0	1.471232877		2	65	0	0	0	0	1	0	0	0	0	0	1	0	1
3682	31	250	2	0	1.471232877		2	78	0	0	0	0	1	0	0	0	0	0	1	0	1
230	25	250	2	0	0.489392919		1	0	0	1	0	0	0	0	30	0	1	1	0	1	1
230	25	250	2	0	0.489392919		1	4	0	1	0	0	0	0	30	0	1	0	0	0	1
230	25	250	2	0	0.489392919		1	13	0	1	0	0	0	0	30	0	1	0	0	0	1
230	25	250	2	0	0.489392919		1	26	0	1	0	0	0	0	30	0	1	1	0	1	1
2867	32	250	2	0	1.268523093		1	0	0	1	0	0	0	0	12	0	1	1	0	1	1
2867	32	250	2	0	1.268523093		1	4	0	1	0	0	0	0	0	0	1	1	0	1	1
2867	32	250	2	0	1.268523093		1	13	0	1	0	0	0	0	0.5	0	1		0	1	1
2867	32	250	2	0	1.268523093		1	26	0	1	0	0	0	0	1	0	1	0	0	0	1
2867	32	250	2	0	1.268523093		1	39	0	0	0	0	1	0	0	0	0	1	0	0	1
2867	32	250	2	0	1.268523093		1	52	0	1	0	0	0	0	1	0	1	1	0	1	1
2867	32	250	2	0	1.268523093		1	65	0	0	0	0	1	0	0	0	1	1	0	1	1
2449	55	250	2	0	1.208675799		1	0	0	1	0	0	0	0	12	0	1	1	0	1	1
2449	55	250	2	0	1.208675799		1	4	0	1	0	0	0	0	6	0	1		0	1	1
2449	55	250	2	0	1.208675799		1	13	0	0	0	0	1	0	0	0	1	0	0	0	1
2449	55	250	2	0	1.208675799		1	26	0	0	0	0	1	0	0	0	1	0	0	0	1
2449	55	250	2	0	1.208675799		1	39	0	0	0	0	1	0	0	0	1	0	0	0	1
2449	55	250	2	0	1.208675799		1	52	0	0	0	0	1	0	0	0	0	0	1	0	1
2449	55	250	2	0	1.208675799		1	65	0	0	0	0	1	0	0	0	0	0	1	0	1
1748	43	250	2	0	0.746163635		1	0	0	1	0	0	0	0	30	0	1	0	0	0	2
1748	43	250	2	0	0.746163635		1	4	0	1	0	0	0	0	30	0	0	1	0	0	2
1748	43	250	2	0	0.746163635		1	13	0	1	0	0	0	0	0	0	1	0	0	0	2
1748	43	250	2	0	0.746163635		1	26	0	1	0	0	0	0	0	0	1	0	0	0	2
1748	43	250	2	0	0.746163635		1	39	0	1	0	0	0	0	15	0	0	0	1	0	2
1673	51	250	2	0	1.129373456		1	0	0	1	0	0	0	0	30	0	0	0	1	0	2
1673	51	250	2	0	1.129373456		1	4	0	1	0	0	0	0	5	0	0	1	0	0	2
1673	51	250	2	0	1.129373456		1	13	0	1	0	0	0	0	17.5	0	0		0	0	2
1673	51	250	2	0	1.129373456		1	26	0	1	0	0	0	0	30	0	0	0	1	0	2
1673	51	250	2	0	1.129373456		1	39	0	1	0	0	0	0	30	0	0	0	1	0	2
1673	51	250	2	0	1.129373456		1	52	0	1	0	0	0	0	30	0	0	0	1	0	2
1673	51	250	2	0	1.129373456		1	65	0	1	0	0	0	0	30	0	1	0	0	0	2
1673	51	250	2	0	1.129373456		1	78	0	1	0	0	0	0	30	0	1	0	0	0	2
1407	19	250	2	0	1.460273973		2	0	0	1	0	0	0	0	30	0	1	1	0	1	2
1407	19	250	2	0	1.460273973		2	4	0	1	0	0	0	0	30	0	1	1	0	1	2
1407	19	250	2	0	1.460273973		2	13	0	1	0	0	0	0	4	0	1	1	0	1	2
1407	19	250	2	0	1.460273973		2	26	1	0	0	0	1	0	0	0	1	1	0	1	2
1407	19	250	2	0	1.460273973		2	39	1	1	0	0	0	0	9	0	1	1	0	1	2
1407	19	250	2	0	1.460273973		2	52	0	0	0	0	1	0	0	0	1	1	0	1	2
1407	19	250	2	0	1.460273973		2	65	1	0	0	0	1	0	0	0	1	1	0	1	2
1407	19	250	2	0	1.460273973		2	78	1	0	0	0	1	0	0	0	1	1	0	1	2
2087	50	250	2	0	1.249726776		2	0	0	1	0	0	0	0	5	0	1	1	0	1	2
2087	50	250	2	0	1.249726776		2	4	0	1	0	0	0	0	0	0	1	0	0	0	2
2087	50	250	2	0	1.249726776		2	13	0	1	0	0	0	0	0	0	1		0	0	2
2087	50	250	2	0	1.249726776		2	26	0	0	0	0	1	0	0	0	0	0	1	0	1
2087	50	250	2	0	1.249726776		2	39	0	0	0	0	1	0	0	0	0	0	1	0	1
2087	50	250	2	0	1.249726776		2	52	0	0	0	0	1	0	0	0	0	0	1	0	1
2087	50	250	2	0	1.249726776		2	65	0	0	0	0	1	0	0	0	0	0	1	0	1
2087	50	250	2	0	1.249726776		2	78	0	0	0	0	1	0	0	0	1	0	0	0	1
2371	32	250	2	0	0.923676922		2	0	0	1	0	0	0	0	30	0	0	0	1	0	1
2371	32	250	2	0	0.923676922		2	4	0	1	0	0	0	0	30	0	0	0	1	0	1
2371	32	250	2	0	0.923676922		2	13	0	1	0	0	0	0	15	0	0		1	0	1
2371	32	250	2	0	0.923676922		2	26	0	1	0	0	0	0	15	0	0		1	0	1
2371	32	250	2	0	0.923676922		2	39	0	1	0	0	0	0	15	0	0		1	0	1
2371	32	250	2	0	0.923676922		2	52	0	0	0	0	1	0	0	0	0	0	1	0	1
2608	22	250	1	0	1.42739726		1	0	0	1	0	0	0	0	30	0	1	0	0	0	2
2608	22	250	1	0	1.42739726		1	4	0	1	0	0	0	0	30	0	0	1	0	0	2
2608	22	250	1	0	1.42739726		1	13	1	1	0	0	0	0	0	0	1	0	0	0	2
2608	22	250	1	0	1.42739726		1	26	0	0	0	0	1	0	0	0	1	0	0	0	2
2608	22	250	1	0	1.42739726		1	39	1	0	0	0	1	0	0	0	1	0	0	0	2
2608	22	250	1	0	1.42739726		1	52	0	0	0	0	1	0	0	0	1	1	0	1	2
2608	22	250	1	0	1.42739726		1	65	0	0	0	0	1	0	0	0	0	1	0	0	2
2608	22	250	1	0	1.42739726		1	78	0	0	0	0	1	0	0	0	0	1	0	0	2
2850	31	250	2	0	1.230136986		1	0	0	1	0	0	0	0	30	0	1	1	0	1	2
2850	31	250	2	0	1.230136986		1	4	0	1	0	0	0	0	8	0	1	1	0	1	2
2850	31	250	2	0	1.230136986		1	13	1	1	0	0	0	0	0	0	1	1	0	1	2
2850	31	250	2	0	1.230136986		1	26	1	0	0	0	1	0	0	0	1	0	0	0	2
2850	31	250	2	0	1.230136986		1	39	1	0	0	0	1	0	0	0	1	0	0	0	2
2850	31	250	2	0	1.230136986		1	52	1	0	0	0	1	0	0	0	1	1	0	1	2
2850	31	250	2	0	1.230136986		1	65	1	0	0	0	1	0	0	0	1	1	0	1	2
2348	25	250	2	0	1.230136986		1	0	0	1	0	0	0	0	30	0	0	1	0	0	2
2348	25	250	2	0	1.230136986		1	4	0	1	0	0	0	0	4	0	0	1	0	0	2
2348	25	250	2	0	1.230136986		1	13	1	1	0	0	0	0	0	0	0	1	0	0	2
2348	25	250	2	0	1.230136986		1	26	1	0	0	0	1	0	0	0	1	1	0	1	2
2348	25	250	2	0	1.230136986		1	39	1	0	0	0	1	0	0	0	1	1	0	1	2
2348	25	250	2	0	1.230136986		1	52	0	0	0	0	1	0	0	0	1	1	0	1	2
2348	25	250	2	0	1.230136986		1	65	0	0	0	0	1	0	0	0	1	1	0	1	2
1379	34	250	2	0	0.240594356		1	0	0	1	0	0	0	0	30	0	1	0	0	0	2
1379	34	250	2	0	0.240594356		1	4	0	1	0	0	0	0	26	0	0	1	0	0	2
1379	34	250	2	0	0.240594356		1	13	0	1	0	0	0	0	30	0	0	0	1	0	2
589	28	250	2	0	1.452054795		1	0	0	1	1	0	0	1	20	1	1	1	0	1	2
589	28	250	2	0	1.452054795		1	4	0	1	0	0	0	0	1	0	0	1	0	0	2
589	28	250	2	0	1.452054795		1	13	1	1	0	0	0	0	4	0	1	1	0	1	2
589	28	250	2	0	1.452054795		1	26	1	1	0	0	0	0	12	0	1	1	0	1	2
589	28	250	2	0	1.452054795		1	39	0	1	0	0	0	0	0	0	1	1	0	1	2
589	28	250	2	0	1.452054795		1	52	0	0	0	0	1	0	0	0	1	0	0	0	2
589	28	250	2	0	1.452054795		1	65	0	0	0	0	1	0	0	0	1	1	0	1	2
589	28	250	2	0	1.452054795		1	78	0	0	0	0	1	0	0	0	1	1	0	1	2
3568	35	250	2	0	1.457534247		1	0	0	1	0	0	0	0	30	1	1	1	0	1	2
3568	35	250	2	0	1.457534247		1	4	0	1	0	0	0	0	30	0	0	1	0	0	2
3568	35	250	2	0	1.457534247		1	13	0	1	0	0	0	0	30	0	0	1	0	0	2
3568	35	250	2	0	1.457534247		1	26	0	1	0	0	0	0	15	0	0		0	0	2
3568	35	250	2	0	1.457534247		1	39	0	0	0	0	1	0	0	0	0	0	1	0	2
3568	35	250	2	0	1.457534247		1	52	0	0	0	0	1	0	0	0	0	0	1	0	2
3568	35	250	2	0	1.457534247		1	65	0	0	0	0	1	0	0	0	0	0	1	0	2
3568	35	250	2	0	1.457534247		1	78	0	1	0	1	0	1	0	0	0	0	1	0	2
565	31	250	2	0	1.244172468		2	0	0	1	0	0	0	0	30	0	1	0	0	0	2
565	31	250	2	0	1.244172468		2	4	0	1	0	0	0	0	30	0	1	0	0	0	2
565	31	250	2	0	1.244172468		2	13	0	1	0	0	0	0	16	0	1	1	0	1	2
565	31	250	2	0	1.244172468		2	26	0	1	0	0	0	0	0	0	1	1	0	1	2
565	31	250	2	0	1.244172468		2	39	0	0	0	0	1	0	0	0	1	1	0	1	2
565	31	250	2	0	1.244172468		2	52	1	0	0	0	1	0	0	0	1	1	0	1	2
565	31	250	2	0	1.244172468		2	65	0	0	0	0	1	0	0	0	1	1	0	1	2
895	39	250	2	0	1.24388053		2	0	0	1	0	0	0	0	30	0	1	1	0	1	1
895	39	250	2	0	1.24388053		2	4	0	1	0	0	0	0	14	0	1	1	0	1	1
895	39	250	2	0	1.24388053		2	13	0	0	0	0	1	0	0	0	1	1	0	1	1
895	39	250	2	0	1.24388053		2	26	0	1	0	0	0	0	2	0	1	0	0	0	1
895	39	250	2	0	1.24388053		2	39	0	1	0	0	0	0	0	0	1	0	0	0	1
895	39	250	2	0	1.24388053		2	52	0	1	0	0	0	0	0	0	1	0	0	0	1
895	39	250	2	0	1.24388053		2	65	0	1	0	0	0	0	1	0	1	0	0	0	1
1184	38	250	2	0	1.170154952		2	0	1	1	0	0	0	0	5	0	0	0	1	0	1
1184	38	250	2	0	1.170154952		2	4	0	1	0	0	0	0	8	0	1	1	0	1	1
1184	38	250	2	0	1.170154952		2	13	1	1	0	0	0	0	0	0	0	1	0	0	1
1184	38	250	2	0	1.170154952		2	26	0	1	0	0	0	0	4	0	1	1	0	1	1
1184	38	250	2	0	1.170154952		2	39	1	1	0	0	0	0	0	0	1	1	0	1	1
1184	38	250	2	0	1.170154952		2	52	1	0	0	0	1	0	0	0	1	1	0	1	1
1184	38	250	2	0	1.170154952		2	65	1	0	0	0	1	0	0	0	1	1	0	1	1
3785	39	250	2	0	0.446066322		2	0	0	1	0	0	0	0	3	0	1	1	0	1	1
3785	39	250	2	0	0.446066322		2	4	0	1	0	0	0	0	1	0	1	1	0	1	1
3785	39	250	2	0	0.446066322		2	13	0	1	0	0	0	0	0.5	0	1		0	1	1
3785	39	250	2	0	0.446066322		2	26	0	1	0	0	0	0	0.5	0	1		0	1	1
3785	39	250	2	0	0.446066322		2	39	0	1	0	0	0	0	0.5	0	1		0	1	1
3785	39	250	2	0	0.446066322		2	52	0	0	0	0	1	0	0	0	1	1	0	1	1
3785	39	250	2	0	0.446066322		2	65	0	0	0	0	1	0	0	0	1	1	0	1	1
610	29	250	2	0	1.200104798		1	0	0	1	0	0	0	0	9	0	1	1	0	1	2
610	29	250	2	0	1.200104798		1	4	0	1	0	0	0	0	5	0	1	1	0	1	2
610	29	250	2	0	1.200104798		1	13	0	1	0	0	0	0	0	0	1	1	0	1	2
610	29	250	2	0	1.200104798		1	26	0	0	0	0	1	0	0	0	1	1	0	1	2
610	29	250	2	0	1.200104798		1	39	0	0	0	0	1	0	0	0	1	1	0	1	2
610	29	250	2	0	1.200104798		1	52	0	0	0	0	1	0	0	0	1	1	0	1	2
610	29	250	2	0	1.200104798		1	65	0	0	0	0	1	0	0	0	1	1	0	1	2
3257	29	250	2	0	1.161838461		1	0	0	1	0	0	0	0	22	0	1	1	0	1	1
3257	29	250	2	0	1.161838461		1	4	0	1	0	0	0	0	7	0	1	1	0	1	1
3257	29	250	2	0	1.161838461		1	13	0	1	0	0	0	0	1	0	1	1	0	1	1
3257	29	250	2	0	1.161838461		1	26	0	1	0	0	0	0	1	0	1	1	0	1	1
3257	29	250	2	0	1.161838461		1	39	0	0	0	0	1	0	0	0	1	1	0	1	1
3257	29	250	2	0	1.161838461		1	52	0	0	0	0	1	0	0	0	1	1	0	1	1
3257	29	250	2	0	1.161838461		1	65	0	0	0	0	1	0	0	0	1	1	0	1	1
3189	25	250	2	0	1.071689498		1	0	0	1	0	0	0	0	8	0	1	1	0	1	2
3189	25	250	2	0	1.071689498		1	4	0	0	0	0	1	0	0	0	1	1	0	1	2
3189	25	250	2	0	1.071689498		1	13	0	0	0	0	1	0	0.5	0	1		0	1	2
3189	25	250	2	0	1.071689498		1	26	0	1	0	0	0	0	1	0	1	1	0	1	2
3189	25	250	2	0	1.071689498		1	39	0	0	0	0	1	0	0	0	1	1	0	1	2
3189	25	250	2	0	1.071689498		1	52	0	0	0	0	1	0	0	0	1	1	0	1	2
3189	25	250	2	0	1.071689498		1	65	0	0	0	0	1	0	0	0	1	1	0	1	2
3001	24	250	2	0	1.208361404		1	0	0	1	0	0	0	0	30	0	0	1	0	0	2
3001	24	250	2	0	1.208361404		1	4	0	1	0	0	0	0	30	0	0	1	0	0	2
3001	24	250	2	0	1.208361404		1	13	0	1	0	0	0	0	12	0	1	1	0	1	2
3001	24	250	2	0	1.208361404		1	26	0	1	0	0	0	0	30	0	1	1	0	1	2
3001	24	250	2	0	1.208361404		1	39	0	1	0	0	0	0	8	0	1	1	0	1	2
3001	24	250	2	0	1.208361404		1	52	0	1	0	0	0	0	2	0	1	1	0	1	2
3001	24	250	2	0	1.208361404		1	65	0	1	0	0	0	0	16	0	1	1	0	1	2
735	20	250	2	0	1.213803428		1	0	0	1	0	0	0	0	30	0	0	1	0	0	1
735	20	250	2	0	1.213803428		1	4	0	1	0	0	0	0	4	0	0	1	0	0	1
735	20	250	2	0	1.213803428		1	13	0	1	0	0	0	0	2	0	0		0	0	1
735	20	250	2	0	1.213803428		1	26	0	0	0	0	1	0	0	0	1	1	0	1	1
735	20	250	2	0	1.213803428		1	39	0	0	0	0	1	0	0	0	1	1	0	1	1
735	20	250	2	0	1.213803428		1	52	0	0	0	0	1	0	0	0	1	1	0	1	1
735	20	250	2	0	1.213803428		1	65	0	0	0	0	1	0	0	0	0	1	0	0	1
551	24	250	2	0	1.145497417		1	0	0	1	0	0	0	0	17	0	0	1	0	0	2
551	24	250	2	0	1.145497417		1	4	0	1	0	0	0	0	0	0	0	1	0	0	2
551	24	250	2	0	1.145497417		1	13	0	0	0	0	1	0	0	0	1	1	0	1	2
551	24	250	2	0	1.145497417		1	26	0	0	0	0	1	0	0	0	1		0	1	2
551	24	250	2	0	1.145497417		1	39	0	0	0	0	1	0	0	0	1		0	1	2
551	24	250	2	0	1.145497417		1	52	0	0	0	0	1	0	0	0	1		0	1	2
551	24	250	2	0	1.145497417		1	65	0	0	0	0	1	0	0	0	1	1	0	1	2
795	22	250	1	0	1.109978292		1	0	0	1	0	0	0	0	2	0	1	0	0	0	2
795	22	250	1	0	1.109978292		1	4	0	1	0	0	0	0	1	0	1		0	0	2
795	22	250	1	0	1.109978292		1	13	0	0	0	0	1	0	0	0	1	0	0	0	2
795	22	250	1	0	1.109978292		1	26	0	0	0	0	1	0	0	0	1	1	0	1	2
795	22	250	1	0	1.109978292		1	39	0	0	0	0	1	0	0	0	1	0	0	0	2
795	22	250	1	0	1.109978292		1	52	0	0	0	0	1	0	0	0	1	0	0	0	2
795	22	250	1	0	1.109978292		1	65	0	0	0	0	1	0	0	0	1	1	0	1	2
3521	35	250	2	0	1.391855678		1	0	0	1	0	0	0	0	29	0	1	0	0	0	1
3521	35	250	2	0	1.391855678		1	4	1	1	0	0	0	0	6	0	1	0	0	0	1
3521	35	250	2	0	1.391855678		1	13	0	1	0	0	0	0	0	0	1	0	0	0	1
3521	35	250	2	0	1.391855678		1	26	1	1	0	0	0	0	1	0	1	1	0	1	1
3521	35	250	2	0	1.391855678		1	39	0	0	0	0	1	0	0	0	1	0	0	0	1
3521	35	250	2	0	1.391855678		1	52	0	0	0	0	1	0	0	0	0	0	1	0	1
3521	35	250	2	0	1.391855678		1	65	0	0	0	0	1	0	0	0	1	0	0	0	1
3344	23	250	2	0	1.035818549		1	0	1	1	0	0	0	0	29	0	1	1	0	1	2
3344	23	250	2	0	1.035818549		1	4	0	1	0	0	0	0	12	0	1	0	0	0	2
3344	23	250	2	0	1.035818549		1	13	0	0	0	0	1	0	0	0	1	1	0	1	2
3344	23	250	2	0	1.035818549		1	26	0	0	0	0	1	0	0	0	1	0	0	0	2
3344	23	250	2	0	1.035818549		1	39	0	0	0	0	1	0	0	0	1	1	0	1	2
3344	23	250	2	0	1.035818549		1	52	0	0	0	0	1	0	0	0	1	0	0	0	2
856	28	250	2	0	1.222007635		2	0	1	1	0	0	0	0	12	0	1	0	0	0	1
856	28	250	2	0	1.222007635		2	4	1	1	0	0	0	0	12	0	1	1	0	1	1
856	28	250	2	0	1.222007635		2	13	0	1	0	0	0	0	1	0	1	1	0	1	1
856	28	250	2	0	1.222007635		2	26	1	0	0	0	1	0	0	0	1	1	0	1	1
856	28	250	2	0	1.222007635		2	39	1	0	0	0	1	0	0	0	1	1	0	1	1
856	28	250	2	0	1.222007635		2	52	1	0	0	0	1	0	0	0	1	1	0	1	1
856	28	250	2	0	1.222007635		2	65	1	0	0	0	1	0	0	0	1	1	0	1	1
553	38	250	2	0	0.073770492		2	0	1	1	0	0	0	0	30	0	1	1	0	1	1
553	38	250	2	0	0.073770492		2	4	1	1	0	0	0	0	12	0	1	1	0	1	1
1177	25	250	2	0	1.359136163		1	0	0	1	0	0	0	0	19	0	1	1	0	1	2
1177	25	250	2	0	1.359136163		1	4	0	1	0	0	0	0	9.5	0	1		0	1	2
1177	25	250	2	0	1.359136163		1	13	0	1	0	0	0	0	9.5	0	1		0	1	2
1177	25	250	2	0	1.359136163		1	26	0	1	0	0	0	0	9.5	0	1		0	1	2
1177	25	250	2	0	1.359136163		1	39	0	1	0	0	0	0	9.5	0	1		0	1	2
1177	25	250	2	0	1.359136163		1	52	0	1	0	0	0	0	9.5	0	1		0	1	2
1177	25	250	2	0	1.359136163		1	65	0	0	0	0	1	0	0	0	1	1	0	1	2
1611	36	250	2	0	0.076502732		1	0	0	1	0	0	0	0	30	0	0	1	0	0	1
1611	36	250	2	0	0.076502732		1	4	0	1	0	0	0	0	2	0	0	1	0	0	1
1449	22	250	2	0	1.224837188		1	0	0	1	0	0	0	0	30	0	0	1	0	0	2
1449	22	250	2	0	1.224837188		1	4	0	1	0	0	0	0	30	0	1	1	0	1	2
1449	22	250	2	0	1.224837188		1	13	0	1	0	0	0	0	12	0	1	1	0	1	2
1449	22	250	2	0	1.224837188		1	26	0	1	0	0	0	0	30	0	1	1	0	1	2
1449	22	250	2	0	1.224837188		1	39	0	1	0	0	0	0	30	0	1	1	0	1	2
1449	22	250	2	0	1.224837188		1	52	0	1	0	1	0	1	9	0	0	1	0	0	2
1449	22	250	2	0	1.224837188		1	65	0	1	0	0	0	0	30	0	1	1	0	1	2
127	29	250	2	0	1.044599147		2	0	0	1	0	0	0	0	30	0	1	1	0	1	1
127	29	250	2	0	1.044599147		2	4	0	1	0	1	0	1	30	0	1	1	0	1	1
127	29	250	2	0	1.044599147		2	13	0	1	0	0	0	0	30	0	1	1	0	1	1
127	29	250	2	0	1.044599147		2	26	0	1	0	0	0	0	30	0	1	1	0	1	1
127	29	250	2	0	1.044599147		2	39	0	1	0	0	0	0	30	0	1	1	0	1	1
127	29	250	2	0	1.044599147		2	52	0	1	0	0	0	0	30	0	1	1	0	1	1
51	28	250	2	0	1.244082641		1	0	0	1	0	0	0	0	0	0	0	1	0	0	1
51	28	250	2	0	1.244082641		1	4	0	1	0	0	0	0	30	0	0	1	0	0	1
51	28	250	2	0	1.244082641		1	13	0	1	0	0	0	0	15	0	0		0	0	1
51	28	250	2	0	1.244082641		1	26	0	0	0	0	1	0	0	0	0	1	0	0	1
51	28	250	2	0	1.244082641		1	39	0	0	0	0	1	0	0	0	0	1	0	0	1
51	28	250	2	0	1.244082641		1	52	0	0	0	0	1	0	0	0	0	1	0	0	1
51	28	250	2	0	1.244082641		1	65	0	0	0	0	1	0	0	0	0	1	0	0	1
2658	38	250	1	0	1.219537391		2	0	0	1	0	0	0	0	20	0	0	1	0	0	2
2658	38	250	1	0	1.219537391		2	4	0	1	0	0	0	0	3	0	0	1	0	0	2
2658	38	250	1	0	1.219537391		2	13	0	0	0	0	1	0	0	0	1	1	0	1	2
2658	38	250	1	0	1.219537391		2	26	0	1	0	0	0	0	1	0	1	1	0	1	2
2658	38	250	1	0	1.219537391		2	39	0	0	0	0	1	0	0	0	0	0	1	0	2
2658	38	250	1	0	1.219537391		2	52	0	0	0	0	1	0	0	0	1	0	0	0	2
2658	38	250	1	0	1.219537391		2	65	0	0	0	0	1	0	0	0	1	0	0	0	2
414	42	250	2	0	1.175903885		2	0	0	1	0	0	0	0	20	0	1	1	0	1	1
414	42	250	2	0	1.175903885		2	4	0	1	0	0	0	0	0	0	1	1	0	1	1
414	42	250	2	0	1.175903885		2	13	0	1	0	0	0	0	0	0	1	0	0	0	1
414	42	250	2	0	1.175903885		2	26	0	1	0	0	0	0	1	0	1	0	0	0	1
414	42	250	2	0	1.175903885		2	39	0	1	0	0	0	0	1	0	1	0	0	0	1
414	42	250	2	0	1.175903885		2	52	0	0	0	0	1	0	0	0	0	0	1	0	1
414	42	250	2	0	1.175903885		2	65	0	0	0	0	1	0	0	0	0	0	1	0	1
324	27	250	2	0	0.289617486		1	0	0	1	0	0	0	0	12	0	0	0	1	0	2
324	27	250	2	0	0.289617486		1	4	0	1	0	0	0	0	15	0	0	0	1	0	2
324	27	250	2	0	0.289617486		1	13	0	1	0	0	0	0	3	0	0	0	1	0	2
2980	35	250	2	0	1.22765177		2	0	0	1	0	0	0	0	14	1	0	0	0	0	1
2980	35	250	2	0	1.22765177		2	4	0	1	0	0	0	0	0	0	0	1	0	0	1
2980	35	250	2	0	1.22765177		2	13	0	0	0	0	1	0	0	0	0	1	0	0	1
2980	35	250	2	0	1.22765177		2	26	0	0	0	0	1	0	0	0	0	0	1	0	1
2980	35	250	2	0	1.22765177		2	39	0	0	0	0	1	0	0	0	0	1	0	0	1
2980	35	250	2	0	1.22765177		2	52	0	0	0	0	1	0	0	0	1	1	0	1	1
2980	35	250	2	0	1.22765177		2	65	0	0	0	0	1	0	0	0	1	1	0	1	1
978	31	250	2	0	1.225046785		1	0	0	1	0	0	0	0	25	0	1	1	0	1	1
978	31	250	2	0	1.225046785		1	4	0	1	0	0	0	0	7	0	1	1	0	1	1
978	31	250	2	0	1.225046785		1	13	0	1	0	0	0	0	0	0	1	1	0	1	1
978	31	250	2	0	1.225046785		1	26	0	0	0	0	1	0	0	0	1	1	0	1	1
978	31	250	2	0	1.225046785		1	39	0	0	0	0	1	0	0	0	1	1	0	1	1
978	31	250	2	0	1.225046785		1	52	0	1	0	0	0	0	2	0	1	1	0	1	1
978	31	250	2	0	1.225046785		1	65	0	1	0	0	0	0	1	0	1	1	0	1	1
2053	27	250	2	0	1.203196347		1	0	0	1	0	0	0	0	12	0	0	0	1	0	1
2053	27	250	2	0	1.203196347		1	4	0	1	0	0	0	0	12	0	0	1	0	0	1
2053	27	250	2	0	1.203196347		1	13	0	1	0	0	0	0	30	0	0	1	0	0	1
2053	27	250	2	0	1.203196347		1	26	0	1	0	0	0	0	30	0	0	1	0	0	1
2053	27	250	2	0	1.203196347		1	39	0	0	0	0	1	0	0	0	0	0	1	0	1
2053	27	250	2	0	1.203196347		1	52	0	0	0	0	1	0	0	0	0	0	1	0	1
2053	27	250	2	0	1.203196347		1	65	0	0	0	0	1	0	0	0	0	1	0	0	1
1993	33	250	2	0	1.200523991		1	0	0	1	0	0	0	0	30	0	0	1	0	0	1
1993	33	250	2	0	1.200523991		1	4	0	1	0	0	0	0	8	0	0	1	0	0	1
1993	33	250	2	0	1.200523991		1	13	0	1	0	0	0	0	30	0	0	1	0	0	1
1993	33	250	2	0	1.200523991		1	26	0	1	0	0	0	0	30	0	0	0	1	0	1
1993	33	250	2	0	1.200523991		1	39	0	1	0	0	0	0	8	0	0	0	1	0	1
1993	33	250	2	0	1.200523991		1	52	0	1	0	0	0	0	19	0	0		1	0	1
1993	33	250	2	0	1.200523991		1	65	0	1	0	0	0	0	30	0	0	1	0	0	1
2410	30	250	2	0	0.281420765		1	0	0	1	0	0	0	0	20	0	1	0	0	0	2
2410	30	250	2	0	0.281420765		1	4	0	1	0	0	0	0	30	0	1	0	0	0	2
2410	30	250	2	0	0.281420765		1	13	0	1	0	0	0	0	30	0	1	1	0	1	2
2770	33	250	1	0	0.762931357		1	0	0	1	0	0	0	0	30	0	1	1	0	1	1
2770	33	250	1	0	0.762931357		1	4	1	1	0	0	0	0	30	0	1	1	0	1	1
2770	33	250	1	0	0.762931357		1	13	1	1	0	0	0	0	30	0	1		0	1	1
2770	33	250	1	0	0.762931357		1	26	1	1	0	0	0	0	30	0	1		0	1	1
2770	33	250	1	0	0.762931357		1	39	1	1	0	0	0	0	30	0	1	1	0	1	1
2770	33	250	1	0	0.762931357		1	52	0	1	0	0	0	0	5	0	1	1	0	1	1
904	32	250	2	0	1.000756045		1	0	0	1	0	0	0	0	16	0	1	1	0	1	2
904	32	250	2	0	1.000756045		1	4	1	1	0	0	0	0	12	0	1	1	0	1	2
904	32	250	2	0	1.000756045		1	13	1	1	0	0	0	0	3	0	1	0	0	0	2
904	32	250	2	0	1.000756045		1	26	0	1	0	0	0	0	8	0	1	1	0	1	1
904	32	250	2	0	1.000756045		1	39	0	1	0	0	0	0	6	0	1	1	0	1	1
904	32	250	2	0	1.000756045		1	52	0	1	0	1	0	1	4	0	1	1	0	1	1
3469	27	250	2	0	1.178688525		1	0	0	1	0	0	0	0	8	0	0	1	0	0	2
3469	27	250	2	0	1.178688525		1	4	0	1	0	0	0	0	3	0	1	1	0	1	2
3469	27	250	2	0	1.178688525		1	13	0	1	0	0	0	0	1.5	0	1		0	1	2
3469	27	250	2	0	1.178688525		1	26	0	0	0	0	1	0	0	0	1	1	0	1	2
3469	27	250	2	0	1.178688525		1	39	0	0	0	0	1	0	0	0	1	1	0	1	2
3469	27	250	2	0	1.178688525		1	52	0	0	0	0	1	0	0	0	1	1	0	1	2
3469	27	250	2	0	1.178688525		1	65	0	0	0	0	1	0	0	0	1	1	0	1	2
1731	24	250	2	0	0.571038251		1	0	1	1	0	0	0	0	30	0	1	1	0	1	2
1731	24	250	2	0	0.571038251		1	4	0	1	0	0	0	0	30	0	1	1	0	1	2
1731	24	250	2	0	0.571038251		1	13	0	1	0	0	0	0	16.5	0	1		0	1	2
1731	24	250	2	0	0.571038251		1	26	1	1	0	0	0	0	3	0	1	1	0	1	2
1731	24	250	2	0	0.571038251		1	39	0	1	0	0	0	0	0	0	1	1	0	1	2
3065	29	250	2	0	0		1	0	1	1	0	0	0	0	4	0	0	0	1	0	2
1389	41	250	2	0	1.18414552		2	0	0	1	0	0	0	0	30	0	0	1	0	0	2
1389	41	250	2	0	1.18414552		2	4	0	1	0	0	0	0	8	0	1	1	0	1	2
1389	41	250	2	0	1.18414552		2	13	0	1	0	0	0	0	20	0	1	1	0	1	2
1389	41	250	2	0	1.18414552		2	26	0	0	0	0	1	0	0	0	1	1	0	1	2
1389	41	250	2	0	1.18414552		2	39	0	0	0	0	1	0	0	0	0	0	1	0	2
1389	41	250	2	0	1.18414552		2	52	0	0	0	0	1	0	0	0	0	0	1	0	2
1389	41	250	2	0	1.18414552		2	65	0	0	0	0	1	0	0	0	0	1	0	0	2
2807	38	250	2	0	0.826222023		2	0	0	1	0	0	0	0	30	0	1	1	0	1	2
2807	38	250	2	0	0.826222023		2	4	0	1	0	0	0	0	30	0	1	1	0	1	2
2807	38	250	2	0	0.826222023		2	13	0	1	0	0	0	0	30	0	1		0	1	2
2807	38	250	2	0	0.826222023		2	26	0	1	0	1	0	1	30	0	1	1	0	1	2
2807	38	250	2	0	0.826222023		2	39	0	1	0	1	0	1	30	0	1	1	0	1	1
2807	38	250	2	0	0.826222023		2	52	0	1	0	0	0	0	30	0	1	1	0	1	1
2807	38	250	2	0	0.826222023		2	65	0	1	0	0	0	0	30	0	0	1	0	0	1
2853	36	250	2	0	0.588539561		2	0	0	1	0	0	0	0	30	0	0	0	1	0	1
2853	36	250	2	0	0.588539561		2	4	0	0	0	0	1	0	0	0	0	0	1	0	1
2853	36	250	2	0	0.588539561		2	13	0	0	0	0	1	0	15	0	0		1	0	1
2853	36	250	2	0	0.588539561		2	26	0	0	0	0	1	0	15	0	0		1	0	1
2853	36	250	2	0	0.588539561		2	39	0	1	0	0	0	0	30	0	0	0	1	0	1
2853	36	250	2	0	0.588539561		2	52	0	1	0	0	0	0	30	0	0	0	1	0	1
2853	36	250	2	0	0.588539561		2	65	0	1	0	0	0	0	30	0	0	0	1	0	1
3790	35	250	2	0	0.580320383		2	0	0	1	0	0	0	0	30	0	1	1	0	1	1
3790	35	250	2	0	0.580320383		2	4	0	0	0	0	1	0	0	0	0	0	1	0	1
3790	35	250	2	0	0.580320383		2	13	0	0	0	0	1	0	15	0	0		1	0	1
3790	35	250	2	0	0.580320383		2	26	0	0	0	0	1	0	15	0	0		1	0	1
3790	35	250	2	0	0.580320383		2	39	0	1	0	0	0	0	30	0	1	1	0	1	1
3790	35	250	2	0	0.580320383		2	52	0	1	0	0	0	0	30	0	0	1	0	0	1
3790	35	250	2	0	0.580320383		2	65	0	1	0	0	0	0	30	0	0	1	0	0	1
2803	38	250	2	0	1.200598847		2	0	0	1	0	0	0	0	7	0	1	1	0	1	1
2803	38	250	2	0	1.200598847		2	4	0	1	0	0	0	0	3	0	1	1	0	1	1
2803	38	250	2	0	1.200598847		2	13	0	1	0	0	0	0	0	0	1	1	0	1	1
2803	38	250	2	0	1.200598847		2	26	0	1	0	0	0	0	0	0	1	1	0	1	1
2803	38	250	2	0	1.200598847		2	39	0	1	0	0	0	0	1	0	1	1	0	1	1
2803	38	250	2	0	1.200598847		2	52	0	0	0	0	1	0	0	0	1	1	0	1	1
2803	38	250	2	0	1.200598847		2	65	0	1	0	0	0	0	1	0	1	1	0	1	1
240	35	250	2	0	1.186937645		2	0	0	1	0	0	0	0	5	0	1	1	0	1	1
240	35	250	2	0	1.186937645		2	4	0	1	0	0	0	0	0	0	1	1	0	1	1
240	35	250	2	0	1.186937645		2	13	0	0	0	0	1	0	0	0	1	1	0	1	1
240	35	250	2	0	1.186937645		2	26	0	0	0	0	1	0	0	0	0	1	0	0	1
240	35	250	2	0	1.186937645		2	39	0	0	0	0	1	0	0	0	1	1	0	1	1
240	35	250	2	0	1.186937645		2	52	0	0	0	0	1	0	0	0	1	1	0	1	1
240	35	250	2	0	1.186937645		2	65	0	0	0	0	1	0	0	0	1	1	0	1	1
665	29	250	2	0	1.09130923		2	0	0	1	0	0	0	0	12	0	1	0	0	0	1
665	29	250	2	0	1.09130923		2	4	0	1	0	0	0	0	2	0	1	0	0	0	1
665	29	250	2	0	1.09130923		2	13	0	1	0	0	0	0	0	0	1	0	0	0	1
665	29	250	2	0	1.09130923		2	26	0	0	0	0	1	0	0	0	0	1	0	0	1
665	29	250	2	0	1.09130923		2	39	0	0	0	0	1	0	0	0	0	0	1	0	1
665	29	250	2	0	1.09130923		2	52	0	0	0	0	1	0	0	0	1	0	0	0	1
665	29	250	2	0	1.09130923		2	65	0	0	0	0	1	0	0	0	0	0	1	0	1
3625	30	250	2	0	1.178733438		1	0	0	1	0	0	0	0	6	0	1	1	0	1	1
3625	30	250	2	0	1.178733438		1	4	0	1	0	0	0	0	1	0	1	0	0	0	1
3625	30	250	2	0	1.178733438		1	13	0	0	0	0	1	0	0	0	1	0	0	0	1
3625	30	250	2	0	1.178733438		1	26	0	0	0	0	1	0	0	0	1	0	0	0	1
3625	30	250	2	0	1.178733438		1	39	0	0	0	0	1	0	0	0	1	0	0	0	1
3625	30	250	2	0	1.178733438		1	52	0	0	0	0	1	0	0	0	1	1	0	1	1
3625	30	250	2	0	1.178733438		1	65	0	0	0	0	1	0	0	0	1	0	0	0	1
657	43	250	2	0	0.655737705		1	0	0	1	0	0	0	0	9	0	0	0	1	0	1
657	43	250	2	0	0.655737705		1	4	0	1	0	0	0	0	1	0	1	0	0	0	1
657	43	250	2	0	0.655737705		1	13	0	1	0	0	0	0	1	0	1	0	0	0	1
657	43	250	2	0	0.655737705		1	26	0	1	0	0	0	0	20	0	1	1	0	1	1
657	43	250	2	0	0.655737705		1	39	0	1	0	0	0	0	2	0	1	1	0	1	1
3374	31	250	1	0	1.066681638		1	0	0	1	0	0	0	0	3	0	1	0	0	0	1
3374	31	250	1	0	1.066681638		1	4	0	1	0	0	0	0	4	0	1	1	0	1	1
3374	31	250	1	0	1.066681638		1	13	0	1	0	0	0	0	0	0	1	0	0	0	1
3374	31	250	1	0	1.066681638		1	26	0	1	0	0	0	0	12	0	1	0	0	0	1
3374	31	250	1	0	1.066681638		1	39	0	0	0	0	1	0	0	0	1	0	0	0	1
3374	31	250	1	0	1.066681638		1	52	0	0	0	0	1	0	0	0	1		0	0	1
3374	31	250	1	0	1.066681638		1	65	0	0	0	0	1	0	0	0	0	0	1	0	1
966	34	250	2	0	0.770589116		1	0	0	1	0	0	0	0	3	0	1	1	0	1	1
966	34	250	2	0	0.770589116		1	4	0	1	0	0	0	0	0	0	0	1	0	0	1
966	34	250	2	0	0.770589116		1	13	0	0	0	0	1	0	0	0	1	1	0	1	1
966	34	250	2	0	0.770589116		1	26	0	0	0	0	1	0	0	0	0	1	0	0	1
966	34	250	2	0	0.770589116		1	39	0	0	0	0	1	0	0	0	1	1	0	1	1
3555	49	250	2	0	1.165019837		1	0	0	1	0	0	0	0	9	0	1	0	0	0	2
3555	49	250	2	0	1.165019837		1	4	0	1	0	0	0	0	5	0	1		0	0	2
3555	49	250	2	0	1.165019837		1	13	0	1	0	0	0	0	1	0	1	1	0	1	2
3555	49	250	2	0	1.165019837		1	26	0	0	0	0	1	0	0	0	1	0	0	0	2
3555	49	250	2	0	1.165019837		1	39	0	0	0	0	1	0	0	0	1	0	0	0	2
3555	49	250	2	0	1.165019837		1	52	0	0	0	0	1	0	0	0	1	0	0	0	2
3555	49	250	2	0	1.165019837		1	65	0	0	0	0	1	0	0	0	1	0	0	0	2
1321	37	250	2	0	0.984317688		1	0	0	1	0	0	0	0	16	0	1	1	0	1	1
1321	37	250	2	0	0.984317688		1	4	0	1	0	0	0	0	12	0	1	1	0	1	1
1321	37	250	2	0	0.984317688		1	13	1	0	0	0	1	0	0	0	0	0	1	0	1
1321	37	250	2	0	0.984317688		1	26	0	0	0	0	1	0	0	0	1	0	0	0	1
1321	37	250	2	0	0.984317688		1	39	0	0	0	0	1	0	0	0	0	0	1	0	1
1321	37	250	2	0	0.984317688		1	52	0	0	0	0	1	0	0	0	0	0	1	0	1
3373	31	250	2	0	0.97609851		1	0	0	1	0	0	0	0	10	0	1	0	0	0	2
3373	31	250	2	0	0.97609851		1	4	0	1	0	0	0	0	20	0	0	1	0	0	2
3373	31	250	2	0	0.97609851		1	13	1	1	0	0	0	0	4	0	0	0	1	0	2
3373	31	250	2	0	0.97609851		1	26	0	1	0	0	0	0	3	0	1	0	0	0	2
3373	31	250	2	0	0.97609851		1	39	1	1	0	0	0	0	3	0	1	1	0	1	2
3373	31	250	2	0	0.97609851		1	52	1	1	0	0	0	0	3	0	1	1	0	1	2
2243	36	250	2	0	1.121259076		1	0	0	1	0	0	0	0	3	0	1	1	0	1	1
2243	36	250	2	0	1.121259076		1	4	0	1	0	0	0	0	2.5	0	1		0	1	1
2243	36	250	2	0	1.121259076		1	13	0	1	0	0	0	0	2	0	1	1	0	1	1
2243	36	250	2	0	1.121259076		1	26	0	0	0	0	1	0	0	0	1	0	0	0	1
2243	36	250	2	0	1.121259076		1	39	0	0	0	0	1	0	0	0	1	1	0	1	1
2243	36	250	2	0	1.121259076		1	52	0	0	0	0	1	0	0	0	1	1	0	1	1
2520	24	250	2	0	1.022658882		1	0	0	1	0	0	0	0	30	0	1	1	0	1	2
2520	24	250	2	0	1.022658882		1	4	0	1	0	0	0	0	30	0	0	1	0	0	2
2520	24	250	2	0	1.022658882		1	13	0	1	0	0	0	0	30	0	1	1	0	1	2
2520	24	250	2	0	1.022658882		1	26	0	1	0	0	0	0	15	0	1	1	0	1	2
2520	24	250	2	0	1.022658882		1	39	0	1	0	0	0	0	30	0	1	1	0	1	2
2520	24	250	2	0	1.022658882		1	52	0	1	0	0	0	0	30	0	1	1	0	1	2
233	32	250	2	0	0.987079871		1	0	0	1	0	0	0	0	30	0	0	0	1	0	2
233	32	250	2	0	0.987079871		1	4	0	1	0	0	0	0	30	0	1	1	0	1	2
233	32	250	2	0	0.987079871		1	13	0	1	0	0	0	0	30	0	1	1	0	1	2
233	32	250	2	0	0.987079871		1	26	0	1	0	0	0	0	15	0	0	1	0	0	2
233	32	250	2	0	0.987079871		1	39	0	1	0	0	0	0	30	0	1	1	0	1	2
233	32	250	2	0	0.987079871		1	52	0	0	0	1	0	0	30	0	1	0	0	0	1
141	37	250	2	1	0.336065574	1	1	0	0	1	0	0	0	0	30	0	1	1	0	1	2
141	37	250	2	1	0.336065574	1	1	4	0	1	0	0	0	0	30	0	1	1	0	1	2
141	37	250	2	1	0.336065574	1	1	13	0	1	0	1	0	1	30	0	1	1	0	1	2
2492	28	250	2	0	0.951523318		2	0	0	1	0	0	0	0	6	0	1	1	0	1	1
2492	28	250	2	0	0.951523318		2	4	0	1	0	0	0	0	3	0	1		0	1	1
2492	28	250	2	0	0.951523318		2	13	1	0	0	0	1	0	0	0	0	1	0	0	1
2492	28	250	2	0	0.951523318		2	26	0	0	0	0	1	0	0	0	0	1	0	0	1
2492	28	250	2	0	0.951523318		2	39	0	0	0	0	1	0	0	0	0	0	1	0	1
2492	28	250	2	0	0.951523318		2	52	0	0	0	0	1	0	0	0	0	1	0	0	1
1735	36	250	1	0	1.063747286		1	0	0	1	0	0	0	0	2	0	1	0	0	0	2
1735	36	250	1	0	1.063747286		1	4	0	1	0	0	0	0	1	0	1	1	0	1	2
1735	36	250	1	0	1.063747286		1	13	0	1	0	0	0	0	30	0	1	0	0	0	2
1735	36	250	1	0	1.063747286		1	26	0	1	0	0	0	0	1	0	0	0	1	0	2
1735	36	250	1	0	1.063747286		1	39	0	1	0	0	0	0	1	0	1	0	0	0	2
1735	36	250	1	0	1.063747286		1	52	0	1	0	0	0	0	4	0	1	0	0	0	2
3607	25	250	2	0	0.357923497		1	0	1	1	0	0	0	0	30	0	1	1	0	1	2
3607	25	250	2	0	0.357923497		1	4	0	1	0	0	0	0	30	0	1	0	0	0	2
3607	25	250	2	0	0.357923497		1	13	0	1	0	0	0	0	30	0	1	0	0	0	2
3607	25	250	2	0	0.357923497		1	26	1	1	0	0	0	0	30	0	1	1	0	1	2
676	31	250	2	0	0.72429074		1	0	0	1	1	1	0	1	30	0	1	1	0	1	1
676	31	250	2	0	0.72429074		1	4	0	1	0	0	0	0	30	0	1	1	0	1	1
676	31	250	2	0	0.72429074		1	13	0	1	0	0	0	0	22.5	0	1		0	1	1
676	31	250	2	0	0.72429074		1	26	0	1	0	0	0	0	22.5	0	1		0	1	1
676	31	250	2	0	0.72429074		1	39	0	0	0	1	0	0	15	0	0	1	0	0	1
703	36	250	2	0	1.006317838		1	0	0	1	0	0	0	0	30	0	1	0	0	0	2
703	36	250	2	0	1.006317838		1	4	0	1	0	0	0	0	30	0	1	1	0	1	2
703	36	250	2	0	1.006317838		1	13	0	1	0	0	0	0	30	0	1	1	0	1	2
703	36	250	2	0	1.006317838		1	26	0	1	0	0	0	0	30	0	1		0	1	2
703	36	250	2	0	1.006317838		1	39	0	1	0	0	0	0	30	0	1	1	0	1	2
703	36	250	2	0	1.006317838		1	52	0	1	0	0	0	0	0	0	1	0	0	0	2
6021	35	250	1	0	1.069466277		2	0	0	1	0	0	0	0	10	0	0	0	1	0	2
6021	35	250	1	0	1.069466277		2	4	0	1	0	0	0	0	3	0	1	1	0	1	2
6021	35	250	1	0	1.069466277		2	13	0	0	0	0	1	0	0	0	0	0	1	0	2
6021	35	250	1	0	1.069466277		2	26	0	1	0	0	0	0	1	0	0	0	1	0	2
6021	35	250	1	0	1.069466277		2	39	0	1	0	0	0	0	0.5	0	0		1	0	2
6021	35	250	1	0	1.069466277		2	52	0	0	0	0	1	0	0	0	0	0	1	0	2
2536	32	250	2	0	1.011842204		1	0	0	1	0	0	0	0	30	0	1	1	0	1	2
2536	32	250	2	0	1.011842204		1	4	0	1	0	0	0	0	30	0	1	1	0	1	2
2536	32	250	2	0	1.011842204		1	13	0	1	0	0	0	0	30	0	1	1	0	1	2
2536	32	250	2	0	1.011842204		1	26	0	1	0	0	0	0	15	0	1		0	1	2
2536	32	250	2	0	1.011842204		1	39	0	1	0	0	0	0	15	0	1		0	1	2
2536	32	250	2	0	1.011842204		1	52	0	0	0	0	1	0	0	0	1	1	0	1	2
5630	26	250	2	0	0.935174789		1	0	0	1	0	0	0	0	30	0	1	1	0	1	2
5630	26	250	2	0	0.935174789		1	4	0	1	0	0	0	0	21	0	1		0	1	2
5630	26	250	2	0	0.935174789		1	13	0	1	0	0	0	0	12	0	1	1	0	1	2
5630	26	250	2	0	0.935174789		1	26	0	1	0	0	0	0	30	0	1	1	0	1	1
5630	26	250	2	0	0.935174789		1	39	0	1	0	0	0	0	30	0	1	1	0	1	1
5630	26	250	2	0	0.935174789		1	52	0	1	0	0	0	0	30	0	1	1	0	1	1
5074	35	250	2	0	1.014544502		1	0	0	1	0	0	0	0	14	0	1	1	0	1	1
5074	35	250	2	0	1.014544502		1	4	1	1	0	0	0	0	0	0	1	0	0	0	1
5074	35	250	2	0	1.014544502		1	13	1	1	0	0	0	0	3	0	1	1	0	1	1
5074	35	250	2	0	1.014544502		1	26	1	0	0	0	1	0	0	0	1	1	0	1	1
5074	35	250	2	0	1.014544502		1	39	1	0	0	0	1	0	0	0	1	1	0	1	1
5074	35	250	2	0	1.014544502		1	52	0	1	0	0	0	0	0	0	1	1	0	1	1
5507	48	250	2	0	0.957025226		1	0	0	1	0	0	0	0	30	0	0	0	1	0	2
5507	48	250	2	0	0.957025226		1	4	0	1	0	0	0	0	3	0	0	0	1	0	2
5507	48	250	2	0	0.957025226		1	13	0	1	0	0	0	0	30	0	0	0	1	0	2
5507	48	250	2	0	0.957025226		1	26	0	1	0	0	0	0	30	0	0	0	1	0	2
5507	48	250	2	0	0.957025226		1	39	0	1	0	0	0	0	30	0	0	0	1	0	2
5507	48	250	2	0	0.957025226		1	52	0	1	0	0	0	0	30	0	0	0	1	0	2
3766	20	250	2	0	0.948806048		1	0	0	1	0	0	0	0	2	0	1	1	0	1	2
3766	20	250	2	0	0.948806048		1	4	0	1	0	0	0	0	1	0	1		0	1	2
3766	20	250	2	0	0.948806048		1	13	0	0	0	0	1	0	0	0	1	1	0	1	2
3766	20	250	2	0	0.948806048		1	26	0	1	0	0	0	0	2	0	1	1	0	1	2
3766	20	250	2	0	0.948806048		1	39	0	1	0	0	0	0	1	0	1	1	0	1	2
3766	20	250	2	0	0.948806048		1	52	0	0	0	0	1	0	0	0	1	1	0	1	2
4858	21	250	2	0	0		1	0	0	1	0	0	0	0	2	0	1	1	0	1	2
2978	38	250	2	0	0.937862115		1	0	0	1	0	0	0	0	15	0	1	0	0	0	1
2978	38	250	2	0	0.937862115		1	4	0	1	0	0	0	0	8	0	0	0	1	0	1
2978	38	250	2	0	0.937862115		1	13	0	1	0	0	0	0	30	0	0	1	0	0	1
2978	38	250	2	0	0.937862115		1	26	0	1	0	0	0	0	8	0	0	0	1	0	1
2978	38	250	2	0	0.937862115		1	39	0	1	0	0	0	0	2	0	0	0	1	0	1
2978	38	250	2	0	0.937862115		1	52	0	1	0	0	0	0	1	0	0	0	1	0	1
161	31	250	2	0	1.022816079		2	0	0	1	0	0	0	0	12	0	1	1	0	1	1
161	31	250	2	0	1.022816079		2	4	0	1	0	0	0	0	21	0	1	1	0	1	1
161	31	250	2	0	1.022816079		2	13	0	1	0	0	0	0	1	0	1	1	0	1	1
161	31	250	2	0	1.022816079		2	26	0	1	0	0	0	0	14	0	1	1	0	1	1
161	31	250	2	0	1.022816079		2	39	0	1	0	0	0	0	30	0	1	1	0	1	1
161	31	250	2	0	1.022816079		2	52	0	1	0	0	0	0	30	0	1	1	0	1	1
1237	22	250	2	0	0		2	0	1	1	0	0	0	0	12	0	1	1	0	1	2
1574	26	250	2	0	0.459016393		2	0	0	1	0	0	0	0	3	0	1	1	0	1	2
1574	26	250	2	0	0.459016393		2	4	0	1	0	0	0	0	2	0	0	1	0	0	2
1574	26	250	2	0	0.459016393		2	13	0	0	0	0	1	0	0	0	0	1	0	0	1
1574	26	250	2	0	0.459016393		2	26	0	0	0	0	1	0	0	0	1	0	0	0	1
5803	29	250	2	0	0.240437158		1	0	1	1	0	0	0	0	15	0	1	1	0	1	2
5803	29	250	2	0	0.240437158		1	4	1	1	0	0	0	0	7.5	0	1		0	1	2
5803	29	250	2	0	0.240437158		1	13	0	0	0	0	1	0	0	0	0	0	1	0	2
4632	38	250	2	0	0.970828655		1	0	0	1	0	0	0	0	12	0	0	1	0	0	2
4632	38	250	2	0	0.970828655		1	4	0	1	0	0	0	0	16	0	0	1	0	0	2
4632	38	250	2	0	0.970828655		1	13	0	1	0	0	0	0	12	0	0	1	0	0	2
4632	38	250	2	0	0.970828655		1	26	0	1	0	0	0	0	3	0	0	1	0	0	2
4632	38	250	2	0	0.970828655		1	39	0	1	0	0	0	0	12	0	0	1	0	0	2
4632	38	250	2	0	0.970828655		1	52	0	1	0	0	0	0	15	0	0	1	0	0	2
1869	33	250	2	0	0.75224942		1	0	0	1	0	0	0	0	30	0	0	1	0	0	2
1869	33	250	2	0	0.75224942		1	4	0	1	0	0	0	0	30	0	0	1	0	0	2
1869	33	250	2	0	0.75224942		1	13	0	1	0	0	0	0	30	0	0		0	0	2
1869	33	250	2	0	0.75224942		1	26	1	1	0	0	0	0	30	0	1	1	0	1	2
1869	33	250	2	0	0.75224942		1	39	1	1	0	0	0	0	30	0	1	1	0	1	2
1869	33	250	2	0	0.75224942		1	52	1	1	0	1	0	1	30	0	1	1	0	1	1
3733	33	250	2	0	0.75224942		1	0	0	1	0	0	0	0	30	0	1	1	0	1	2
3733	33	250	2	0	0.75224942		1	4	0	1	0	0	0	0	30	0	1	1	0	1	2
3733	33	250	2	0	0.75224942		1	13	0	1	0	0	0	0	30	0	1		0	1	2
3733	33	250	2	0	0.75224942		1	26	0	1	0	0	0	0	30	0	1	1	0	1	2
3733	33	250	2	0	0.75224942		1	39	0	1	0	0	0	0	30	0	0	1	0	0	2
3733	33	250	2	0	0.75224942		1	52	0	1	0	0	0	0	30	0	0	1	0	0	2
3174	29	250	2	0	0.951702972		1	0	0	1	0	0	0	0	5	0	1	1	0	1	2
3174	29	250	2	0	0.951702972		1	4	0	1	0	0	0	0	0	0	1	0	0	0	2
3174	29	250	2	0	0.951702972		1	13	0	1	0	0	0	0	30	0	1	0	0	0	2
3174	29	250	2	0	0.951702972		1	26	0	1	0	0	0	0	2	0	1	0	0	0	2
3174	29	250	2	0	0.951702972		1	39	0	1	0	0	0	0	1	0	1	0	0	0	2
3174	29	250	2	0	0.951702972		1	52	0	0	0	0	1	0	0	0	1	0	0	0	2
4691	30	250	2	0	0.989976795		2	0	0	1	0	0	0	0	2	0	1	1	0	1	2
4691	30	250	2	0	0.989976795		2	4	0	1	0	0	0	0	12	0	1	1	0	1	2
4691	30	250	2	0	0.989976795		2	13	0	1	0	0	0	0	8	0	1	0	0	0	2
4691	30	250	2	0	0.989976795		2	26	0	1	0	0	0	0	4	0	1	1	0	1	2
4691	30	250	2	0	0.989976795		2	39	0	1	1	0	0	1	5	0	1	0	0	0	2
4691	30	250	2	0	0.989976795		2	52	1	1	0	0	0	0	4	0	1	1	0	1	2
4430	31	250	2	0	1.094093869		1	0	0	1	0	0	0	0	30	0	1	1	0	1	2
4430	31	250	2	0	1.094093869		1	4	0	1	0	0	0	0	30	0	1	1	0	1	2
4430	31	250	2	0	1.094093869		1	13	0	1	0	0	0	0	16.5	0	1		0	1	2
4430	31	250	2	0	1.094093869		1	26	0	1	0	0	0	0	16.5	0	1		0	1	2
4430	31	250	2	0	1.094093869		1	39	0	1	0	0	0	0	16.5	0	1		0	1	2
4430	31	250	2	0	1.094093869		1	52	0	1	0	0	0	0	3	0	1	1	0	1	2
1795	27	250	2	0	0.954554982		1	0	0	1	0	0	0	0	1	0	1	1	0	1	2
1795	27	250	2	0	0.954554982		1	4	0	1	0	0	0	0	3	0	1	1	0	1	2
1795	27	250	2	0	0.954554982		1	13	1	1	0	0	0	0	12	0	1	1	0	1	2
1795	27	250	2	0	0.954554982		1	26	0	1	0	0	0	0	2	0	1	1	0	1	2
1795	27	250	2	0	0.954554982		1	39	0	0	0	0	1	0	0	0	1	1	0	1	2
1795	27	250	2	0	0.954554982		1	52	0	0	0	0	1	0	0	0	1	1	0	1	2
2819	20	250	2	0	0.735923348		1	0	0	1	0	0	0	0	12	0	1	1	0	1	2
2819	20	250	2	0	0.735923348		1	4	0	1	0	0	0	0	1	0	1	1	0	1	2
2819	20	250	2	0	0.735923348		1	13	0	1	0	0	0	0	0.5	0	1		0	1	2
2819	20	250	2	0	0.735923348		1	26	0	0	0	0	1	0	0	0	1	1	0	1	2
2819	20	250	2	0	0.735923348		1	39	0	1	0	0	0	0	1	0	1	1	0	1	2
2819	20	250	2	0	0.735923348		1	52	0	1	0	0	0	0	0	0	1	1	0	1	2
6064	33	250	2	0	0.971008309		1	0	0	1	0	1	0	1	12	0	1	1	0	1	1
6064	33	250	2	0	0.971008309		1	4	0	1	0	1	0	1	30	0	1	1	0	1	1
6064	33	250	2	0	0.971008309		1	13	0	1	0	0	0	0	0	0	0	1	0	0	1
6064	33	250	2	0	0.971008309		1	26	0	0	0	0	1	0	0	0	0	1	0	0	1
6064	33	250	2	0	0.971008309		1	39	0	0	0	0	1	0	0	0	0	1	0	0	1
6064	33	250	2	0	0.971008309		1	52	0	1	0	1	0	1	8	0	0	1	0	0	1
1817	37	250	2	0	1.003929935		1	0	0	1	0	0	0	0	30	0	1	1	0	1	1
1817	37	250	2	0	1.003929935		1	4	0	1	0	0	0	0	4	0	1	1	0	1	1
1817	37	250	2	0	1.003929935		1	13	0	1	0	0	0	0	1	0	1	1	0	1	1
1817	37	250	2	0	1.003929935		1	26	0	0	0	0	1	0	0	0	1	1	0	1	1
1817	37	250	2	0	1.003929935		1	39	0	0	0	0	1	0	0	0	1	1	0	1	1
1817	37	250	2	0	1.003929935		1	52	0	1	0	0	0	0	1	0	1	1	0	1	1
1430	45	251	1	1	1.170940939	1	2	0	1	1	0	0	0	0	15	0	0	1	0	0	2
1430	45	251	1	1	1.170940939	1	2	4	0	1	0	0	0	0	8	0	0	1	0	0	2
1430	45	251	1	1	1.170940939	1	2	13	0	1	0	0	0	0	6	0	0	1	0	0	2
1430	45	251	1	1	1.170940939	1	2	26	1	1	0	0	0	0	2	0	0	1	0	0	2
1430	45	251	1	1	1.170940939	1	2	39	1	1	0	0	0	0	10	0	0	1	0	0	2
1430	45	251	1	1	1.170940939	1	2	52	1	1	0	0	0	0	21	0	0	0	1	0	2
741	46	251	1	0	0.572153604		2	0	0	1	0	0	0	0	15	0	0	0	1	0	2
741	46	251	1	0	0.572153604		2	4	0	1	0	0	0	0	12	0	0	0	1	0	2
741	46	251	1	0	0.572153604		2	13	0	1	0	0	0	0	11	0	0		1	0	2
741	46	251	1	0	0.572153604		2	26	0	1	0	0	0	0	11	0	0		1	0	2
741	46	251	1	0	0.572153604		2	39	0	1	0	0	0	0	11	0	0		1	0	2
741	46	251	1	0	0.572153604		2	52	0	1	0	0	0	0	11	0	0		1	0	2
741	46	251	1	0	0.572153604		2	65	0	1	0	0	0	0	11	0	0		1	0	2
741	46	251	1	0	0.572153604		2	78	0	1	0	0	0	0	10	0	0	0	1	0	2
741	46	251	1	0	0.572153604		2	91	0	1	0	0	0	0	15	0	0	0	1	0	2
741	46	251	1	0	0.572153604		2	104	0	1	0	0	0	0	15	0	0	0	1	0	2
1230	30	251	2	0	1.967123288		2	0	1	1	0	0	0	0	5	0	0	1	0	0	2
1230	30	251	2	0	1.967123288		2	4	1	1	0	0	0	0	10	0	0	1	0	0	2
1230	30	251	2	0	1.967123288		2	13	1	1	0	0	0	0	23	0	0	1	0	0	2
1230	30	251	2	0	1.967123288		2	26	1	1	1	1	0	1	14	0	0	1	0	0	2
1230	30	251	2	0	1.967123288		2	39	1	1	0	1	0	1	10	0	0	1	0	0	2
1230	30	251	2	0	1.967123288		2	52	1	1	1	1	0	1	25	0	0	1	0	0	2
1230	30	251	2	0	1.967123288		2	65	1	1	1	1	0	1	10	0	0	1	0	0	2
1230	30	251	2	0	1.967123288		2	78	1	1	1	1	0	1	20	0	0	1	0	0	2
1230	30	251	2	0	1.967123288		2	91	1	1	1	1	0	1	15	0	0	1	0	0	2
1230	30	251	2	0	1.967123288		2	104	0	1	1	0	0	1	13	0	0	1	0	0	2
3105	44	251	1	0	1.956164384		1	0	0	1	1	0	0	1	12	0	0	0	1	0	2
3105	44	251	1	0	1.956164384		1	4	1	1	1	0	0	1	10	0	0	0	1	0	2
3105	44	251	1	0	1.956164384		1	13	1	1	1	0	0	1	15	0	0	0	1	0	2
3105	44	251	1	0	1.956164384		1	26	1	1	0	0	0	0	7	0	0	0	1	0	2
3105	44	251	1	0	1.956164384		1	39	1	1	1	0	0	1	15	0	0	0	1	0	2
3105	44	251	1	0	1.956164384		1	52	1	1	1	0	0	1	5	0	0	1	0	0	2
3105	44	251	1	0	1.956164384		1	65	1	1	0	0	0	0	12	0	0	0	1	0	2
3105	44	251	1	0	1.956164384		1	78	1	1	1	0	0	1	10	0	0	0	1	0	2
3105	44	251	1	0	1.956164384		1	91	1	1	1	0	0	1	15	0	0	0	1	0	2
3105	44	251	1	0	1.956164384		1	104	1	1	1	1	0	1	7	0	0	0	1	0	2
3017	39	251	2	0	1.857534247		1	0	0	1	1	0	0	1	31	0	0	1	0	0	2
3017	39	251	2	0	1.857534247		1	4	1	1	0	0	0	0	30	0	1	1	0	1	2
3017	39	251	2	0	1.857534247		1	13	1	1	1	0	0	1	31	0	0	1	0	0	2
3017	39	251	2	0	1.857534247		1	26	1	1	0	0	0	0	30	0	0	1	0	0	2
3017	39	251	2	0	1.857534247		1	39	0	1	1	0	0	1	20	0	0	1	0	0	2
3017	39	251	2	0	1.857534247		1	52	1	1	0	0	0	0	30	0	0	1	0	0	2
3017	39	251	2	0	1.857534247		1	65	1	1	1	0	0	1	30	0	0	1	0	0	2
3017	39	251	2	0	1.857534247		1	78	1	1	1	0	0	1	30	0	0	1	0	0	2
3017	39	251	2	0	1.857534247		1	91	1	1	1	0	0	1	28	0	0	1	0	0	2
3017	39	251	2	0	1.857534247		1	104	1	1	0	0	0	0	30	0	0	1	0	0	2
3051	44	251	1	0	1.956164384		1	0	0	1	0	0	0	0	31	0	0	0	1	0	2
3051	44	251	1	0	1.956164384		1	4	1	1	0	0	0	0	2	0	0	0	1	0	2
3051	44	251	1	0	1.956164384		1	13	0	1	0	0	0	0	5	0	0	0	1	0	2
3051	44	251	1	0	1.956164384		1	26	0	1	0	0	0	0	4	0	0	0	1	0	2
3051	44	251	1	0	1.956164384		1	39	0	1	0	0	0	0	4	0	0	0	1	0	2
3051	44	251	1	0	1.956164384		1	52	1	1	0	1	0	1	4	0	0	0	1	0	2
3051	44	251	1	0	1.956164384		1	65	1	1	0	0	0	0	3	0	0	0	1	0	2
3051	44	251	1	0	1.956164384		1	78	0	1	0	0	0	0	3	0	0	0	1	0	2
3051	44	251	1	0	1.956164384		1	91	1	1	0	0	0	0	10	0	0	0	1	0	2
3051	44	251	1	0	1.956164384		1	104	1	1	0	0	0	0	6	0	0	0	1	0	2
3119	39	251	2	0	1.934246575		1	0	0	1	0	0	0	0	8	0	0	0	1	0	2
3119	39	251	2	0	1.934246575		1	4	0	1	1	0	0	1	10	0	0	0	1	0	2
3119	39	251	2	0	1.934246575		1	13	0	1	1	0	0	1	10	0	0	0	1	0	2
3119	39	251	2	0	1.934246575		1	26	0	1	1	0	0	1	6	0	0	0	1	0	2
3119	39	251	2	0	1.934246575		1	39	0	1	0	0	0	0	5	0	0	0	1	0	2
3119	39	251	2	0	1.934246575		1	52	0	1	0	0	0	0	6	0	0	0	1	0	2
3119	39	251	2	0	1.934246575		1	65	0	1	1	0	0	1	4	0	0	0	1	0	2
3119	39	251	2	0	1.934246575		1	78	0	1	1	0	0	1	4	0	0	0	1	0	2
3119	39	251	2	0	1.934246575		1	91	0	1	0	0	0	0	5	0	0	0	1	0	2
3119	39	251	2	0	1.934246575		1	104	0	1	0	0	0	0	3	0	0	0	1	0	2
2071	30	251	2	0	0.257534247		1	0	1	1	0	0	0	0	12	0	0	1	0	0	1
2071	30	251	2	0	0.257534247		1	4	1	1	0	0	0	0	10	0	0	1	0	0	1
2071	30	251	2	0	0.257534247		1	13	1	1	0	1	0	1	20	0	0	1	0	0	1
3361	33	251	2	0	1.701369863		1	0	0	1	0	1	0	1	31	0	0	1	0	0	1
3361	33	251	2	0	1.701369863		1	4	0	1	0	1	0	1	30	0	0	1	0	0	1
3361	33	251	2	0	1.701369863		1	13	0	1	0	1	0	1	30	0	0		0	0	1
3361	33	251	2	0	1.701369863		1	26	0	1	0	1	0	1	30	0	0	1	0	0	1
3361	33	251	2	0	1.701369863		1	39	0	1	0	1	0	1	30	0	1	1	0	1	1
3361	33	251	2	0	1.701369863		1	52	1	1	0	1	0	1	30	0	0	1	0	0	1
3361	33	251	2	0	1.701369863		1	65	0	1	0	1	0	1	30	0	0	1	0	0	1
3361	33	251	2	0	1.701369863		1	78	0	1	0	1	0	1	25	0	0	1	0	0	1
3361	33	251	2	0	1.701369863		1	91	0	1	0	1	0	1	20	0	0	1	0	0	1
3361	33	251	2	0	1.701369863		1	104	0	1	0	1	0	1	30	0	0	1	0	0	1
3795	42	251	2	0	0.591331687		1	0	1	1	0	0	0	0	20	0	1	1	0	1	2
3795	42	251	2	0	0.591331687		1	4	1	1	0	0	0	0	14	0	0	1	0	0	2
3795	42	251	2	0	0.591331687		1	13	1	1	0	0	0	0	12	0	0		0	0	2
3795	42	251	2	0	0.591331687		1	26	1	1	0	0	0	0	12	0	0		0	0	2
3795	42	251	2	0	0.591331687		1	39	1	1	0	0	0	0	12	0	0		0	0	2
3795	42	251	2	0	0.591331687		1	52	1	1	0	0	0	0	12	0	0		0	0	2
3795	42	251	2	0	0.591331687		1	65	1	1	0	0	0	0	12	0	0		0	0	2
3795	42	251	2	0	0.591331687		1	78	1	1	0	0	0	0	10	0	1	1	0	1	2
3795	42	251	2	0	0.591331687		1	91	1	1	0	0	0	0	20	0	1	1	0	1	2
3795	42	251	2	0	0.591331687		1	104	0	1	0	0	0	0	15	0	0	0	1	0	2
1786	38	251	1	0	1.931506849		2	0	0	1	0	0	0	0	20	0	0	0	1	0	1
1786	38	251	1	0	1.931506849		2	4	0	1	0	1	0	1	30	0	0	1	0	0	1
1786	38	251	1	0	1.931506849		2	13	0	1	0	1	0	1	30	0	0	1	0	0	1
1786	38	251	1	0	1.931506849		2	26	0	1	0	1	0	1	30	0	0	0	1	0	1
1786	38	251	1	0	1.931506849		2	39	0	1	0	1	0	1	31	0	0	0	1	0	1
1786	38	251	1	0	1.931506849		2	52	0	1	1	1	0	1	30	0	0	0	1	0	1
1786	38	251	1	0	1.931506849		2	65	0	1	0	1	0	1	30	0	0	1	0	0	1
1786	38	251	1	0	1.931506849		2	78	0	1	0	1	0	1	30	0	0	1	0	0	1
1786	38	251	1	0	1.931506849		2	91	0	1	0	1	0	1	28	0	0	0	1	0	1
1786	38	251	1	0	1.931506849		2	104	0	0	0	1	0	0	30	0	0	0	1	0	1
753	30	251	2	0	0.265753425		2	0	1	1	1	0	0	1	20	0	0	1	0	0	2
753	30	251	2	0	0.265753425		2	4	1	1	0	0	0	0	30	0	1	1	0	1	2
753	30	251	2	0	0.265753425		2	13	1	1	1	0	0	1	29	0	0	1	0	0	2
947	41	251	2	0	1.345759413		1	0	0	1	1	0	0	1	8	0	1	1	0	1	2
947	41	251	2	0	1.345759413		1	4	0	1	1	0	0	1	10	0	0	1	0	0	2
947	41	251	2	0	1.345759413		1	13	1	1	1	0	0	1	10	0	0	1	0	0	2
947	41	251	2	0	1.345759413		1	26	0	1	1	0	0	1	31	0	1	1	0	1	2
947	41	251	2	0	1.345759413		1	39	1	1	1	0	0	1	30	0	0	1	0	0	2
947	41	251	2	0	1.345759413		1	52	0	1	1	0	0	1	30	0	0	1	0	0	2
947	41	251	2	0	1.345759413		1	65	0	1	1	0	0	1	10	0	0	1	0	0	2
2447	45	251	2	0	1.934246575		2	0	1	1	0	0	0	0	7	0	0	1	0	0	2
2447	45	251	2	0	1.934246575		2	4	0	1	0	0	0	0	4	0	0	1	0	0	2
2447	45	251	2	0	1.934246575		2	13	0	1	0	0	0	0	2	0	0	1	0	0	2
2447	45	251	2	0	1.934246575		2	26	0	1	0	0	0	0	1	0	0	1	0	0	2
2447	45	251	2	0	1.934246575		2	39	1	1	0	0	0	0	0	0	1	1	0	1	2
2447	45	251	2	0	1.934246575		2	52	1	1	0	0	0	0	0	0	1	1	0	1	2
2447	45	251	2	0	1.934246575		2	65	0	0	0	0	1	0	0	0	0	1	0	0	2
2447	45	251	2	0	1.934246575		2	78	0	0	0	0	1	0	0	0	0	1	0	0	2
2447	45	251	2	0	1.934246575		2	91	1	1	0	0	0	0	1	0	1	1	0	1	2
2447	45	251	2	0	1.934246575		2	104	0	1	0	0	0	0	1	0	0	1	0	0	2
1421	32	251	2	0	1.416438356		1	0	0	1	0	0	0	0	10	0	1	1	0	1	2
1421	32	251	2	0	1.416438356		1	4	0	1	0	0	0	0	10	0	1		0	1	2
1421	32	251	2	0	1.416438356		1	13	1	1	0	0	0	0	10	0	1	1	0	1	2
1421	32	251	2	0	1.416438356		1	26	0	1	1	0	0	1	0	0	1	1	0	1	2
1421	32	251	2	0	1.416438356		1	39	1	1	0	1	0	1	0	0	0	1	0	0	2
1421	32	251	2	0	1.416438356		1	52	1	1	0	1	0	1	15	0	1	1	0	1	2
1421	32	251	2	0	1.416438356		1	65	1	1	1	1	0	1	8	0	0	1	0	0	2
1421	32	251	2	0	1.416438356		1	78	0	1	1	1	0	1	15	0	0	1	0	0	2
2962	31	251	2	0	1.939726027		1	0	1	1	0	0	0	0	20	0	1	0	0	0	2
2962	31	251	2	0	1.939726027		1	4	1	1	0	0	0	0	16	0	1		0	0	2
2962	31	251	2	0	1.939726027		1	13	0	1	0	1	0	1	12	0	0	0	1	0	2
2962	31	251	2	0	1.939726027		1	26	0	1	1	1	0	1	10	0	1	1	0	1	2
2962	31	251	2	0	1.939726027		1	39	0	1	0	1	0	1	4	0	0	0	1	0	2
2962	31	251	2	0	1.939726027		1	52	0	1	0	1	0	1	11	0	0		1	0	2
2962	31	251	2	0	1.939726027		1	65	0	1	0	1	0	1	11	0	0		1	0	2
2962	31	251	2	0	1.939726027		1	78	0	1	0	1	0	1	11	0	0		1	0	2
2962	31	251	2	0	1.939726027		1	91	0	1	0	1	0	1	11	0	0		1	0	2
2962	31	251	2	0	1.939726027		1	104	1	1	0	0	0	0	18	0	1	1	0	1	2
1716	35	251	2	0	1.443835616		2	0	1	1	1	1	0	1	31	0	0	1	0	0	1
1716	35	251	2	0	1.443835616		2	4	0	1	0	1	0	1	31	0	0	1	0	0	1
1716	35	251	2	0	1.443835616		2	13	1	1	0	0	0	0	31	1	0	0	0	0	1
1716	35	251	2	0	1.443835616		2	26	1	1	0	0	0	0	30	0	0	1	0	0	1
1716	35	251	2	0	1.443835616		2	39	0	1	0	0	0	0	15	0	0	0	1	0	1
1716	35	251	2	0	1.443835616		2	52	1	1	0	0	0	0	15	0	0	1	0	0	1
1716	35	251	2	0	1.443835616		2	65	1	1	0	0	0	0	25	0	1	1	0	1	1
1716	35	251	2	0	1.443835616		2	78	1	1	0	1	0	1	28	0	1	1	0	1	1
959	28	251	2	0	0.084931507		2	0	1	1	1	0	0	1	31	0	1	1	0	1	2
959	28	251	2	0	0.084931507		2	4	1	1	0	0	0	0	31	0	0	1	0	0	2
2556	29	251	2	0	0.060273973		2	0	1	1	1	0	0	1	31	0	0	1	0	0	2
2556	29	251	2	0	0.060273973		2	4	1	1	0	0	0	0	31	0	0	1	0	0	2
3130	32	251	2	0	1.953424658		1	0	1	1	1	0	0	1	25	0	1	1	0	1	2
3130	32	251	2	0	1.953424658		1	4	1	1	0	1	0	1	25	0	0	1	0	0	2
3130	32	251	2	0	1.953424658		1	13	1	1	0	1	0	1	25	0	0	1	0	0	2
3130	32	251	2	0	1.953424658		1	26	1	1	0	0	0	0	30	0	0	1	0	0	2
3130	32	251	2	0	1.953424658		1	39	1	1	1	1	0	1	29	0	0	1	0	0	2
3130	32	251	2	0	1.953424658		1	52	1	1	0	1	0	1	30	0	0	1	0	0	2
3130	32	251	2	0	1.953424658		1	65	0	1	0	0	0	0	28	0	0	1	0	0	2
3130	32	251	2	0	1.953424658		1	78	1	1	0	0	0	0	30	0	0	1	0	0	2
3130	32	251	2	0	1.953424658		1	91	1	1	0	1	0	1	20	0	0	1	0	0	2
3130	32	251	2	0	1.953424658		1	104	1	1	0	0	0	0	30	0	0	1	0	0	2
2472	31	251	2	0	1.934246575		1	0	1	1	0	0	0	0	31	0	0	1	0	0	1
2472	31	251	2	0	1.934246575		1	4	1	1	0	0	0	0	31	0	1	0	0	0	1
2472	31	251	2	0	1.934246575		1	13	1	1	0	0	0	0	30	0	0	1	0	0	1
2472	31	251	2	0	1.934246575		1	26	0	1	0	1	0	1	30	0	0	0	1	0	1
2472	31	251	2	0	1.934246575		1	39	1	1	0	1	0	1	20	0	0	0	1	0	1
2472	31	251	2	0	1.934246575		1	52	0	1	0	1	0	1	30	0	0	0	1	0	1
2472	31	251	2	0	1.934246575		1	65	0	1	0	1	0	1	30	0	0	0	1	0	1
2472	31	251	2	0	1.934246575		1	78	1	1	0	1	0	1	30	0	0	0	1	0	1
2472	31	251	2	0	1.934246575		1	91	1	1	0	1	0	1	28	0	0	0	1	0	1
2472	31	251	2	0	1.934246575		1	104	1	1	0	1	0	1	30	0	0	0	1	0	1
3305	32	251	1	0	1.879452055		1	0	1	1	0	0	0	0	16	0	0	1	0	0	1
3305	32	251	1	0	1.879452055		1	4	1	1	0	1	0	1	10	0	0	1	0	0	1
3305	32	251	1	0	1.879452055		1	13	1	1	0	1	0	1	15	0	0	1	0	0	1
3305	32	251	1	0	1.879452055		1	26	1	1	0	1	0	1	25	0	1	1	0	1	1
3305	32	251	1	0	1.879452055		1	39	1	1	1	1	0	1	20	0	1	1	0	1	1
3305	32	251	1	0	1.879452055		1	52	1	1	0	1	0	1	14	0	1	0	0	0	1
3305	32	251	1	0	1.879452055		1	65	1	1	1	1	0	1	17	0	1	1	0	1	1
3305	32	251	1	0	1.879452055		1	78	1	1	1	1	0	1	12	0	0	1	0	0	1
3305	32	251	1	0	1.879452055		1	91	1	1	1	1	0	1	25	0	0	0	1	0	1
3305	32	251	1	0	1.879452055		1	104	1	1	1	1	0	1	20	0	0	1	0	0	1
3330	31	251	2	0	0.361643836		1	0	1	1	1	0	0	1	12	0	1	1	0	1	2
3330	31	251	2	0	0.361643836		1	4	1	1	1	0	0	1	7	0	1	1	0	1	2
3330	31	251	2	0	0.361643836		1	13	0	1	1	0	0	1	20	1	1	1	0	1	2
835	38	251	2	1	0.998757392	3	1	0	1	1	0	0	0	0	25	0	0	1	0	0	1
835	38	251	2	1	0.998757392	3	1	4	1	1	0	0	0	0	30	0	0	1	0	0	1
835	38	251	2	1	0.998757392	3	1	13	1	1	0	0	0	0	31	0	0	1	0	0	1
835	38	251	2	1	0.998757392	3	1	26	1	1	0	0	0	0	30	0	0	1	0	0	1
835	38	251	2	1	0.998757392	3	1	39	1	1	0	0	0	0	31	0	0	1	0	0	1
469	30	251	2	0	1.416460813		1	0	1	1	0	0	0	0	15	0	0	1	0	0	1
469	30	251	2	0	1.416460813		1	4	0	1	0	1	0	1	18	0	1	0	0	0	1
469	30	251	2	0	1.416460813		1	13	0	1	1	1	0	1	20	0	1	1	0	1	1
469	30	251	2	0	1.416460813		1	26	0	1	1	1	0	1	20	0	1	0	0	0	1
469	30	251	2	0	1.416460813		1	39	0	1	1	1	0	1	17.5	0	1		0	0	1
469	30	251	2	0	1.416460813		1	52	1	1	0	1	0	1	15	0	0	1	0	0	1
469	30	251	2	0	1.416460813		1	65	0	1	0	0	0	0	8	0	1	1	0	1	1
469	30	251	2	0	1.416460813		1	78	0	1	1	0	0	1	14	0	0	1	0	0	1
2574	30	251	2	0	0.629949847		1	0	1	1	1	1	0	1	30	0	0	0	1	0	2
2574	30	251	2	0	0.629949847		1	4	1	1	1	0	0	1	30	0	1	0	0	0	2
2574	30	251	2	0	0.629949847		1	13	1	1	1	0	0	1	29	0	0	0	1	0	2
2574	30	251	2	0	0.629949847		1	26	1	1	1	0	0	1	31	0	0	0	1	0	2
3075	34	251	2	0	1.917808219		1	0	1	1	1	0	0	1	12	0	0	1	0	0	1
3075	34	251	2	0	1.917808219		1	4	1	1	0	0	0	0	25	0	0	1	0	0	1
3075	34	251	2	0	1.917808219		1	13	1	1	0	0	0	0	31	0	1	1	0	1	1
3075	34	251	2	0	1.917808219		1	26	1	1	0	0	0	0	10	0	0	0	1	0	1
3075	34	251	2	0	1.917808219		1	39	1	1	0	0	0	0	15	0	0	1	0	0	1
3075	34	251	2	0	1.917808219		1	52	1	1	0	0	0	0	15	0	0	1	0	0	1
3075	34	251	2	0	1.917808219		1	65	1	1	0	0	0	0	10	0	0	1	0	0	1
3075	34	251	2	0	1.917808219		1	78	1	1	0	0	0	0	30	0	0	1	0	0	1
3075	34	251	2	0	1.917808219		1	91	1	1	0	0	0	0	15	0	1	1	0	1	1
3075	34	251	2	0	1.917808219		1	104	1	1	1	1	0	1	1	0	1	1	0	1	1
2369	30	251	2	1	0.75827532	2	1	0	0	1	1	0	0	1	8	0	1	1	0	1	2
2369	30	251	2	1	0.75827532	2	1	4	0	1	1	0	0	1	6	0	1	1	0	1	2
2369	30	251	2	1	0.75827532	2	1	13	0	1	1	0	0	1	5	0	1	1	0	1	2
2369	30	251	2	1	0.75827532	2	1	26	0	1	1	0	0	1	10	0	1	1	0	1	2
1764	38	251	2	0	0.060273973		1	0	1	0	1	0	0	0	31	0	1	1	0	1	2
1764	38	251	2	0	0.060273973		1	4	0	1	1	1	0	1	15	0	0	1	0	0	2
1730	34	251	2	0	1.934246575		1	0	0	1	1	0	0	1	31	0	0	1	0	0	2
1730	34	251	2	0	1.934246575		1	4	0	1	1	0	0	1	30	0	0	1	0	0	2
1730	34	251	2	0	1.934246575		1	13	0	1	1	0	0	1	30	0	0	1	0	0	2
1730	34	251	2	0	1.934246575		1	26	0	1	1	1	0	1	31	0	0	1	0	0	2
1730	34	251	2	0	1.934246575		1	39	0	1	1	0	0	1	31	0	0	1	0	0	2
1730	34	251	2	0	1.934246575		1	52	0	1	1	0	0	1	30	0	0	0	1	0	2
1730	34	251	2	0	1.934246575		1	65	0	1	1	0	0	1	30	0	0	1	0	0	2
1730	34	251	2	0	1.934246575		1	78	0	1	1	0	0	1	31	0	0	0	1	0	2
1730	34	251	2	0	1.934246575		1	91	0	1	1	0	0	1	28	0	0	0	1	0	2
1730	34	251	2	0	1.934246575		1	104	0	1	1	1	0	1	30	0	0	0	1	0	2
1661	32	251	1	0	0.265753425		1	0	0	1	1	0	0	1	31	0	1	1	0	1	2
1661	32	251	1	0	0.265753425		1	4	0	1	1	0	0	1	30	0	0	1	0	0	2
1661	32	251	1	0	0.265753425		1	13	0	1	1	0	0	1	31	0	0	0	1	0	2
3715	31	251	2	0	1.931506849		1	0	0	1	1	0	0	1	10	0	1	1	0	1	1
3715	31	251	2	0	1.931506849		1	4	0	1	0	1	0	1	30	0	1	1	0	1	1
3715	31	251	2	0	1.931506849		1	13	0	1	0	1	0	1	31	0	1	1	0	1	1
3715	31	251	2	0	1.931506849		1	26	0	1	1	1	0	1	29	0	1	1	0	1	1
3715	31	251	2	0	1.931506849		1	39	0	1	1	1	0	1	30	0	1	1	0	1	1
3715	31	251	2	0	1.931506849		1	52	0	1	1	1	0	1	30	0	1	1	0	1	1
3715	31	251	2	0	1.931506849		1	65	0	1	1	1	0	1	31	0	1	1	0	1	1
3715	31	251	2	0	1.931506849		1	78	0	1	0	1	0	1	30	0	1	1	0	1	1
3715	31	251	2	0	1.931506849		1	91	0	1	0	1	0	1	28	0	1	1	0	1	1
3715	31	251	2	0	1.931506849		1	104	0	1	0	1	0	1	30	0	1	1	0	1	1
3496	41	251	2	0	1.589041096		1	0	1	1	0	0	0	0	10	0	0	1	0	0	2
3496	41	251	2	0	1.589041096		1	4	1	1	1	0	0	1	20	0	1	1	0	1	2
3496	41	251	2	0	1.589041096		1	13	1	1	1	0	0	1	16	0	0	1	0	0	2
3496	41	251	2	0	1.589041096		1	26	1	1	1	0	0	1	11.5	0	0		0	0	2
3496	41	251	2	0	1.589041096		1	39	1	1	1	0	0	1	7	0	0	1	0	0	2
3496	41	251	2	0	1.589041096		1	52	1	0	1	0	0	0	1	0	0	1	0	0	2
3496	41	251	2	0	1.589041096		1	65	1	0	1	0	0	0	5	0	0	1	0	0	2
3496	41	251	2	0	1.589041096		1	78	1	1	1	0	0	1	6	0	1	1	0	1	2
2361	37	251	2	0	0.998697507		1	0	1	1	0	0	0	0	27	0	0	0	1	0	2
2361	37	251	2	0	0.998697507		1	4	1	1	0	1	0	1	27	0	0	0	1	0	2
2361	37	251	2	0	0.998697507		1	13	0	1	0	1	0	1	31	0	0	0	1	0	2
2361	37	251	2	0	0.998697507		1	26	0	1	0	1	0	1	30	0	0	0	1	0	2
2361	37	251	2	0	0.998697507		1	39	0	1	1	1	0	1	31	0	0	0	1	0	2
2361	37	251	2	0	0.998697507		1	52	1	1	0	1	0	1	31	0	0	0	1	0	2
3448	33	251	2	0	1.920547945		1	0	0	1	1	0	0	1	15	0	1	1	0	1	1
3448	33	251	2	0	1.920547945		1	4	0	1	0	1	0	1	10	0	1	1	0	1	1
3448	33	251	2	0	1.920547945		1	13	0	1	1	1	0	1	10	0	0	1	0	0	1
3448	33	251	2	0	1.920547945		1	26	0	1	1	0	0	1	15	0	0	1	0	0	1
3448	33	251	2	0	1.920547945		1	39	1	1	1	0	0	1	15	0	0	1	0	0	1
3448	33	251	2	0	1.920547945		1	52	1	1	1	1	0	1	15	0	0	1	0	0	1
3448	33	251	2	0	1.920547945		1	65	1	1	1	1	0	1	15	0	0		0	0	1
3448	33	251	2	0	1.920547945		1	78	1	1	0	1	0	1	15	0	0	1	0	0	1
3448	33	251	2	0	1.920547945		1	91	0	1	0	0	0	0	15	0	1	1	0	1	1
3448	33	251	2	0	1.920547945		1	104	0	1	0	0	0	0	15	0	0	1	0	0	1
2587	36	251	2	0	1.473972603		1	0	0	1	0	1	0	1	20	1	0	1	0	1	2
2587	36	251	2	0	1.473972603		1	4	0	1	0	0	0	0	30	0	0	0	1	0	2
2587	36	251	2	0	1.473972603		1	13	0	1	0	0	0	0	30	0	0		1	0	2
2587	36	251	2	0	1.473972603		1	26	0	1	0	0	0	0	30	0	0		1	0	2
2587	36	251	2	0	1.473972603		1	39	0	1	0	0	0	0	30	0	0	0	1	0	2
2587	36	251	2	0	1.473972603		1	52	0	1	0	0	0	0	30	0	0	0	1	0	2
2587	36	251	2	0	1.473972603		1	65	0	1	0	0	0	0	15	0	0	1	0	0	2
2587	36	251	2	0	1.473972603		1	78	0	1	0	0	0	0	28	0	0	1	0	0	2
430	30	251	2	0	1.884931507		1	0	0	1	0	0	0	0	30	0	0	0	1	0	2
430	30	251	2	0	1.884931507		1	4	0	1	0	1	0	1	30	0	0	0	1	0	2
430	30	251	2	0	1.884931507		1	13	0	1	0	0	0	0	31	0	0	1	0	0	2
430	30	251	2	0	1.884931507		1	26	0	1	1	0	0	1	31	0	0	0	1	0	2
430	30	251	2	0	1.884931507		1	39	0	1	1	0	0	1	30	0	1	1	0	1	2
430	30	251	2	0	1.884931507		1	52	0	1	1	1	0	1	30	0	0	0	1	0	2
430	30	251	2	0	1.884931507		1	65	0	1	1	0	0	1	31	0	0	0	1	0	2
430	30	251	2	0	1.884931507		1	78	0	1	1	0	0	1	30	0	0	0	1	0	2
430	30	251	2	0	1.884931507		1	91	0	1	0	0	0	0	30	0	0	0	1	0	2
1840	34	251	2	0	1.203001722		1	0	0	1	0	1	0	1	30	0	0	1	0	0	2
1840	34	251	2	0	1.203001722		1	4	1	1	0	1	0	1	31	0	0	1	0	0	2
1840	34	251	2	0	1.203001722		1	13	1	1	0	1	0	1	19	0	0		0	0	2
1840	34	251	2	0	1.203001722		1	26	1	1	0	1	0	1	7	0	0	1	0	0	2
1840	34	251	2	0	1.203001722		1	39	1	1	0	1	0	1	10	0	0	1	0	0	2
1840	34	251	2	0	1.203001722		1	52	1	1	0	1	0	1	7	0	0	1	0	0	2
1840	34	251	2	0	1.203001722		1	65	1	1	0	1	0	1	20	0	0	1	0	0	2
112	45	251	2	0	1.917808219		1	0	1	1	0	0	0	0	10	0	0	1	0	0	2
112	45	251	2	0	1.917808219		1	4	0	1	0	0	0	0	10	0	0	1	0	0	2
112	45	251	2	0	1.917808219		1	13	1	1	0	1	0	1	25	0	0	1	0	0	2
112	45	251	2	0	1.917808219		1	26	1	1	0	1	0	1	27.5	0	0		0	0	2
112	45	251	2	0	1.917808219		1	39	0	1	0	0	0	0	30	0	0	1	0	0	2
112	45	251	2	0	1.917808219		1	52	0	1	0	0	0	0	30	0	0	1	0	0	2
112	45	251	2	0	1.917808219		1	65	0	1	0	0	0	0	30	0	0	1	0	0	2
112	45	251	2	0	1.917808219		1	78	0	1	0	0	0	0	30	0	0	1	0	0	2
112	45	251	2	0	1.917808219		1	91	0	1	0	1	0	1	28	0	0	1	0	0	2
112	45	251	2	0	1.917808219		1	104	0	1	0	1	0	1	30	0	0	1	0	0	2
2919	39	251	2	0	1.934246575		1	0	1	1	0	0	0	0	20	0	0	0	1	0	1
2919	39	251	2	0	1.934246575		1	4	1	1	0	1	0	1	20	0	0	0	1	0	1
2919	39	251	2	0	1.934246575		1	13	1	1	1	1	0	1	31	0	0	1	0	0	1
2919	39	251	2	0	1.934246575		1	26	1	1	0	1	0	1	30	0	0	0	1	0	1
2919	39	251	2	0	1.934246575		1	39	1	1	0	1	0	1	30	0	0	1	0	0	1
2919	39	251	2	0	1.934246575		1	52	1	1	0	1	0	1	30	0	0	0	1	0	1
2919	39	251	2	0	1.934246575		1	65	1	1	0	1	0	1	30	0	0	0	1	0	1
2919	39	251	2	0	1.934246575		1	78	1	1	1	1	0	1	30	0	0	1	0	0	1
2919	39	251	2	0	1.934246575		1	91	1	1	0	1	0	1	28	0	0	0	1	0	1
2919	39	251	2	0	1.934246575		1	104	0	1	1	1	0	1	30	0	0	0	1	0	1
2733	31	251	2	0	1.014784041		1	0	1	1	0	1	0	1	25	0	0	0	1	0	2
2733	31	251	2	0	1.014784041		1	4	0	1	0	1	0	1	30	0	0	0	1	0	2
2733	31	251	2	0	1.014784041		1	13	0	1	0	1	0	1	30	0	0		1	0	2
2733	31	251	2	0	1.014784041		1	26	0	1	0	1	0	1	30	0	0		1	0	2
2733	31	251	2	0	1.014784041		1	39	0	1	0	1	0	1	30	0	0		1	0	2
2733	31	251	2	0	1.014784041		1	52	1	1	0	1	0	1	30	0	0	0	1	0	2
2733	31	251	2	0	1.014784041		1	65	1	1	0	1	0	1	30	0	0	0	1	0	2
2733	31	251	2	0	1.014784041		1	78	0	1	1	1	0	1	30	0	0	0	1	0	2
2733	31	251	2	0	1.014784041		1	91	1	1	1	1	0	1	25	0	1	0	0	0	2
2733	31	251	2	0	1.014784041		1	104	1	1	1	1	0	1	30	0	0	0	1	0	2
3204	45	251	1	0	1.934246575		1	0	0	1	0	0	0	0	31	0	0	1	0	0	1
3204	45	251	1	0	1.934246575		1	4	0	1	0	0	0	0	30	0	0	1	0	0	1
3204	45	251	1	0	1.934246575		1	13	0	1	0	1	0	1	15	0	0	1	0	0	1
3204	45	251	1	0	1.934246575		1	26	0	1	1	1	0	1	4	0	1	1	0	1	1
3204	45	251	1	0	1.934246575		1	39	0	1	1	0	0	1	2	0	0	1	0	0	1
3204	45	251	1	0	1.934246575		1	52	0	1	1	0	0	1	5	0	1	1	0	1	1
3204	45	251	1	0	1.934246575		1	65	0	1	1	0	0	1	3	0	1	1	0	1	1
3204	45	251	1	0	1.934246575		1	78	0	1	1	1	0	1	5	0	1	1	0	1	1
3204	45	251	1	0	1.934246575		1	91	0	1	1	0	0	1	2	0	1	1	0	1	1
3204	45	251	1	0	1.934246575		1	104	0	1	1	1	0	1	2	0	0	1	0	0	1
685	38	251	2	0	0.301369863		1	0	1	1	0	0	0	0	15	0	1	1	0	1	1
685	38	251	2	0	0.301369863		1	4	0	1	0	0	0	0	15	0	0	0	1	0	1
685	38	251	2	0	0.301369863		1	13	1	1	0	0	0	0	9	0	0	1	0	0	1
1834	30	251	2	0	1.728767123		2	0	1	1	1	0	0	1	7	0	1	1	0	1	2
1834	30	251	2	0	1.728767123		2	4	1	1	1	0	0	1	10	0	1	1	0	1	2
1834	30	251	2	0	1.728767123		2	13	1	1	1	1	0	1	10	0	0	1	0	0	2
1834	30	251	2	0	1.728767123		2	26	1	1	0	1	0	1	31	0	0	1	0	0	2
1834	30	251	2	0	1.728767123		2	39	1	1	1	1	0	1	31	0	1	1	0	1	2
1834	30	251	2	0	1.728767123		2	52	1	1	1	1	0	1	30	0	1	1	0	1	2
1834	30	251	2	0	1.728767123		2	65	1	1	1	1	0	1	30	0	0	1	0	0	2
1834	30	251	2	0	1.728767123		2	78	0	1	1	1	0	1	31	0	0	1	0	0	2
1834	30	251	2	0	1.728767123		2	91	1	1	1	1	0	1	28	0	0	1	0	0	2
2395	31	251	2	0	1.704109589		1	0	1	1	1	0	0	1	20	0	0	1	0	0	2
2395	31	251	2	0	1.704109589		1	4	1	1	1	0	0	1	10	1	1	1	0	1	2
2395	31	251	2	0	1.704109589		1	13	1	1	0	0	0	0	5	0	1	1	0	1	2
2395	31	251	2	0	1.704109589		1	26	1	1	1	0	0	1	20	0	1	1	0	1	2
2395	31	251	2	0	1.704109589		1	39	1	1	1	0	0	1	20	0	1	1	0	1	2
2395	31	251	2	0	1.704109589		1	52	1	1	1	0	0	1	10	0	1	1	0	1	2
2395	31	251	2	0	1.704109589		1	65	1	1	1	0	0	1	15	0	1	1	0	1	2
2395	31	251	2	0	1.704109589		1	78	1	1	1	0	0	1	5	0	1	1	0	1	2
2395	31	251	2	0	1.704109589		1	91	1	1	1	0	0	1	20	0	1	1	0	1	2
826	25	251	1	0	1.920547945		2	0	1	1	0	0	0	0	8	0	0	1	0	0	2
826	25	251	1	0	1.920547945		2	4	1	1	0	0	0	0	6	0	0	1	0	0	2
826	25	251	1	0	1.920547945		2	13	1	1	0	0	0	0	10	0	0	1	0	0	2
826	25	251	1	0	1.920547945		2	26	1	1	0	0	0	0	2	0	0	1	0	0	2
826	25	251	1	0	1.920547945		2	39	1	1	0	0	0	0	3	0	0	0	1	0	2
826	25	251	1	0	1.920547945		2	52	1	1	0	0	0	0	1.5	0	0		1	0	2
826	25	251	1	0	1.920547945		2	65	1	0	0	0	1	0	0	0	0	1	0	0	2
826	25	251	1	0	1.920547945		2	78	0	0	0	0	1	0	0	0	0	0	1	0	2
826	25	251	1	0	1.920547945		2	91	0	0	0	0	1	0	0	0	0	0	1	0	2
826	25	251	1	0	1.920547945		2	104	0	0	0	0	1	0	0	0	0	0	1	0	2
2183	28	251	2	0	1.917808219		1	0	1	1	0	0	0	0	30	0	0	1	0	0	2
2183	28	251	2	0	1.917808219		1	4	0	1	1	1	0	1	31	0	1	1	0	1	2
2183	28	251	2	0	1.917808219		1	13	0	1	1	1	0	1	25	0	0	1	0	0	2
2183	28	251	2	0	1.917808219		1	26	0	1	1	1	0	1	12.5	0	0		0	0	2
2183	28	251	2	0	1.917808219		1	39	0	1	1	1	0	1	12.5	0	0		0	0	2
2183	28	251	2	0	1.917808219		1	52	0	1	1	1	0	1	12.5	0	0		0	0	2
2183	28	251	2	0	1.917808219		1	65	0	1	1	1	0	1	12.5	0	0		0	0	2
2183	28	251	2	0	1.917808219		1	78	0	1	1	1	0	1	12.5	0	0		0	0	2
2183	28	251	2	0	1.917808219		1	91	1	1	0	0	0	0	0	0	0	1	0	0	2
2183	28	251	2	0	1.917808219		1	104	1	1	0	1	0	1	10	0	0	1	0	0	2
760	34	251	2	0	1.726027397		1	0	1	1	1	0	0	1	31	0	0	0	1	0	1
760	34	251	2	0	1.726027397		1	4	1	1	1	1	0	1	31	0	0	0	1	0	1
760	34	251	2	0	1.726027397		1	13	1	1	0	1	0	1	28	0	0	1	0	0	1
760	34	251	2	0	1.726027397		1	26	1	1	1	1	0	1	30	0	1	0	0	0	1
760	34	251	2	0	1.726027397		1	39	1	1	1	1	0	1	30	0	0	0	1	0	1
760	34	251	2	0	1.726027397		1	52	1	1	1	1	0	1	30	0	0	1	0	0	1
760	34	251	2	0	1.726027397		1	65	1	1	1	1	0	1	30	0	0	0	1	0	1
760	34	251	2	0	1.726027397		1	78	1	1	1	1	0	1	30	0	0	1	0	0	1
760	34	251	2	0	1.726027397		1	91	1	1	1	1	0	1	28	0	0	0	1	0	1
2965	29	251	2	0	1.917808219		1	0	1	1	0	0	0	0	30	0	0	1	0	0	1
2965	29	251	2	0	1.917808219		1	4	1	1	1	1	0	1	30	0	0	1	0	0	1
2965	29	251	2	0	1.917808219		1	13	1	1	1	1	0	1	29	0	0	1	0	0	1
2965	29	251	2	0	1.917808219		1	26	1	1	0	1	0	1	31	0	0	1	0	0	1
2965	29	251	2	0	1.917808219		1	39	1	1	0	1	0	1	30	0	1	0	0	0	1
2965	29	251	2	0	1.917808219		1	52	1	1	1	1	0	1	28	0	0	1	0	0	1
2965	29	251	2	0	1.917808219		1	65	1	1	0	1	0	1	31	0	0	1	0	0	1
2965	29	251	2	0	1.917808219		1	78	1	1	0	1	0	1	30	0	0	0	1	0	1
2965	29	251	2	0	1.917808219		1	91	1	1	0	1	0	1	28	0	0	1	0	0	1
2965	29	251	2	0	1.917808219		1	104	1	1	0	1	0	1	30	0	0	0	1	0	1
297	44	251	1	0	0.919372708		1	0	0	1	0	0	0	0	30	0	0	0	1	0	2
297	44	251	1	0	0.919372708		1	4	0	1	0	1	0	1	25	0	0	0	1	0	2
297	44	251	1	0	0.919372708		1	13	0	1	0	1	0	1	31	0	0	1	0	0	2
297	44	251	1	0	0.919372708		1	26	0	1	0	1	0	1	24	0	0	1	0	0	2
297	44	251	1	0	0.919372708		1	39	0	1	0	1	0	1	31	0	0	0	1	0	2
576	44	251	2	0	1.742465753		1	0	1	1	0	0	0	0	20	0	0	0	1	0	2
576	44	251	2	0	1.742465753		1	4	0	1	0	1	0	1	15	0	0	0	1	0	2
576	44	251	2	0	1.742465753		1	13	0	1	0	1	0	1	31	0	0	0	1	0	2
576	44	251	2	0	1.742465753		1	26	1	1	0	1	0	1	29	0	0	0	1	0	2
576	44	251	2	0	1.742465753		1	39	0	1	0	1	0	1	31	0	0	0	1	0	2
576	44	251	2	0	1.742465753		1	52	1	1	0	1	0	1	30	0	0	0	1	0	2
576	44	251	2	0	1.742465753		1	65	1	1	0	0	0	0	15	0	0	0	1	0	2
576	44	251	2	0	1.742465753		1	78	1	1	0	1	0	1	15	0	0	0	1	0	2
576	44	251	2	0	1.742465753		1	91	1	1	0	1	0	1	10	0	0	0	1	0	2
479	26	251	2	0	0.282191781		1	0	1	0	1	0	0	0	8	0	1	1	0	1	1
479	26	251	2	0	0.282191781		1	4	1	0	1	0	0	0	20	0	1	1	0	1	1
479	26	251	2	0	0.282191781		1	13	1	0	1	0	0	0	10	0	0	1	0	0	1
1299	23	251	1	0	0.284931507		1	0	1	1	1	0	0	1	28	0	1	1	0	1	2
1299	23	251	1	0	0.284931507		1	4	1	1	1	1	0	1	26	0	0	1	0	0	2
1299	23	251	1	0	0.284931507		1	13	1	1	1	0	0	1	25	0	0	1	0	0	2
1023	28	251	2	0	0.919320308		1	0	0	1	0	0	0	0	10	0	0	1	0	0	1
1023	28	251	2	0	0.919320308		1	4	1	1	1	0	0	1	15	0	1	1	0	1	1
1023	28	251	2	0	0.919320308		1	13	0	1	0	0	0	0	20	0	0	1	0	0	1
1023	28	251	2	0	0.919320308		1	26	0	1	1	0	0	1	15	0	1	1	0	1	1
1023	28	251	2	0	0.919320308		1	39	0	1	0	0	0	0	18	0	1	1	0	1	1
3201	24	251	1	0	1.668493151		1	0	1	1	0	1	0	1	15	0	0	1	0	0	1
3201	24	251	1	0	1.668493151		1	4	0	1	0	1	0	1	18	0	0	1	0	0	1
3201	24	251	1	0	1.668493151		1	13	0	1	0	1	0	1	20	0	0	1	0	0	1
3201	24	251	1	0	1.668493151		1	26	0	1	0	0	0	0	10	0	0	0	1	0	1
3201	24	251	1	0	1.668493151		1	39	1	1	0	1	0	1	0	0	0	1	0	0	1
3201	24	251	1	0	1.668493151		1	52	1	1	0	0	0	0	10	0	0	1	0	0	1
3201	24	251	1	0	1.668493151		1	65	0	1	0	1	0	1	0	0	0	1	0	0	1
3201	24	251	1	0	1.668493151		1	78	1	0	0	0	1	0	0	0	0	1	0	0	1
3201	24	251	1	0	1.668493151		1	91	1	0	0	0	1	0	0	0	1	1	0	1	1
2982	41	251	2	0	1.747945205		1	0	0	1	1	0	0	1	31	0	1	1	0	1	2
2982	41	251	2	0	1.747945205		1	4	0	1	1	1	0	1	15	0	0	1	0	0	2
2982	41	251	2	0	1.747945205		1	13	0	1	1	0	0	1	15	0	0	1	0	0	2
2982	41	251	2	0	1.747945205		1	26	0	1	1	1	0	1	10	0	1	1	0	1	2
2982	41	251	2	0	1.747945205		1	39	0	1	1	0	0	1	2	0	1	1	0	1	2
2982	41	251	2	0	1.747945205		1	52	0	1	1	0	0	1	1	0	1		0	1	2
2982	41	251	2	0	1.747945205		1	65	0	1	1	0	0	1	1	0	1		0	1	2
2982	41	251	2	0	1.747945205		1	78	0	1	1	0	0	1	1	0	1		0	1	2
2982	41	251	2	0	1.747945205		1	91	0	0	0	0	1	0	0	0	0	0	1	0	2
3690	31	251	1	0	1.742465753		1	0	1	1	0	1	0	1	30	0	0	0	1	0	1
3690	31	251	1	0	1.742465753		1	4	1	1	1	1	0	1	31	0	1	1	0	1	1
3690	31	251	1	0	1.742465753		1	13	0	1	1	1	0	1	31	0	0	1	0	0	1
3690	31	251	1	0	1.742465753		1	26	0	1	1	1	0	1	30	0	1	0	0	0	1
3690	31	251	1	0	1.742465753		1	39	0	1	1	1	0	1	30	0	1		0	0	1
3690	31	251	1	0	1.742465753		1	52	0	1	0	0	0	0	30	0	0	0	1	0	1
3690	31	251	1	0	1.742465753		1	65	0	1	0	1	0	1	31	0	0	0	1	0	1
3690	31	251	1	0	1.742465753		1	78	0	1	0	1	0	1	30	0	0	0	1	0	1
3690	31	251	1	0	1.742465753		1	91	0	1	0	0	0	0	30	0	0	0	1	0	1
1689	43	251	1	0	1.720547945		1	0	1	1	0	0	0	0	5	0	0	0	1	0	1
1689	43	251	1	0	1.720547945		1	4	1	1	0	1	0	1	10	0	0	0	1	0	1
1689	43	251	1	0	1.720547945		1	13	1	1	0	0	0	0	7	0	0	0	1	0	1
1689	43	251	1	0	1.720547945		1	26	1	1	0	1	0	1	7	0	0	0	1	0	1
1689	43	251	1	0	1.720547945		1	39	1	1	0	1	0	1	9	0	0	1	0	0	1
1689	43	251	1	0	1.720547945		1	52	1	1	0	0	0	0	4	1	0	1	0	1	1
1689	43	251	1	0	1.720547945		1	65	1	1	0	1	0	1	1	0	0	1	0	0	1
1689	43	251	1	0	1.720547945		1	78	1	1	0	1	0	1	2	0	0	0	1	0	1
1689	43	251	1	0	1.720547945		1	91	1	1	0	0	0	0	4	0	0	0	1	0	1
1712	34	251	1	0	1.723287671		1	0	1	1	0	0	0	0	20	0	0	0	1	0	1
1712	34	251	1	0	1.723287671		1	4	1	1	0	0	0	0	10	0	0	0	1	0	1
1712	34	251	1	0	1.723287671		1	13	1	1	0	0	0	0	20	0	0	1	0	0	1
1712	34	251	1	0	1.723287671		1	26	1	1	0	0	0	0	10	0	0		0	0	1
1712	34	251	1	0	1.723287671		1	39	0	0	0	0	1	0	0	0	0	0	1	0	1
1712	34	251	1	0	1.723287671		1	52	0	1	0	0	0	0	5	0	0	0	1	0	1
1712	34	251	1	0	1.723287671		1	65	1	1	0	0	0	0	10	0	0	0	1	0	1
1712	34	251	1	0	1.723287671		1	78	0	1	0	0	0	0	10	0	0	0	1	0	1
1712	34	251	1	0	1.723287671		1	91	1	1	0	0	0	0	2	0	0	0	1	0	1
1480	40	251	2	0	1.468493151		1	0	0	1	0	1	0	1	20	1	0	1	0	1	1
1480	40	251	2	0	1.468493151		1	4	0	1	0	1	0	1	31	0	0	0	1	0	1
1480	40	251	2	0	1.468493151		1	13	0	1	0	1	0	1	31	0	0		1	0	1
1480	40	251	2	0	1.468493151		1	26	0	1	0	1	0	1	31	0	0	1	0	0	1
1480	40	251	2	0	1.468493151		1	39	0	1	0	1	0	1	31	0	0	0	1	0	1
1480	40	251	2	0	1.468493151		1	52	0	1	0	0	0	0	30	0	0	1	0	0	1
1480	40	251	2	0	1.468493151		1	65	0	1	0	1	0	1	31	0	0	0	1	0	1
1480	40	251	2	0	1.468493151		1	78	0	1	0	1	0	1	30	0	0	1	0	0	1
1480	40	251	2	0	1.468493151		1	91	0	1	0	1	0	1	28	0	0	1	0	0	1
2051	34	251	2	0	1.468493151		1	0	0	1	0	0	0	0	15	0	0	1	0	0	1
2051	34	251	2	0	1.468493151		1	4	0	1	0	0	0	0	9	0	0	1	0	0	1
2051	34	251	2	0	1.468493151		1	13	0	1	0	0	0	0	8	0	0		0	0	1
2051	34	251	2	0	1.468493151		1	26	0	1	0	1	0	1	7	0	0	1	0	0	1
2051	34	251	2	0	1.468493151		1	39	0	1	0	1	0	1	7	0	0	0	1	0	1
2051	34	251	2	0	1.468493151		1	52	0	1	0	0	0	0	6	0	0	0	1	0	1
2051	34	251	2	0	1.468493151		1	65	0	1	0	1	0	1	10	0	0	0	1	0	1
2051	34	251	2	0	1.468493151		1	78	1	1	0	1	0	1	6	0	0	1	0	0	1
2051	34	251	2	0	1.468493151		1	91	0	1	0	0	0	0	6	0	0	1	0	0	1
1008	31	251	2	0	1.435616438		2	0	1	1	0	0	0	0	15	0	0	0	1	0	1
1008	31	251	2	0	1.435616438		2	4	1	1	1	0	0	1	25	0	0	0	1	0	1
1008	31	251	2	0	1.435616438		2	13	1	1	1	0	0	1	22.5	0	0		1	0	1
1008	31	251	2	0	1.435616438		2	26	0	1	0	0	0	0	20	0	0	0	1	0	1
1008	31	251	2	0	1.435616438		2	39	0	1	1	0	0	1	15	0	0	0	1	0	1
1008	31	251	2	0	1.435616438		2	52	0	1	1	0	0	1	10	0	0	0	1	0	1
1008	31	251	2	0	1.435616438		2	65	1	1	0	0	0	0	10	0	0	1	0	0	1
1008	31	251	2	0	1.435616438		2	78	1	1	1	0	0	1	10	0	0	0	1	0	1
1008	31	251	2	0	1.435616438		2	91	1	1	0	0	0	0	20	0	0	0	1	0	1
2948	35	251	2	0	1.432876712		2	0	1	1	0	0	0	0	15	0	0	0	1	0	1
2948	35	251	2	0	1.432876712		2	4	1	1	1	0	0	1	20	0	1	1	0	1	1
2948	35	251	2	0	1.432876712		2	13	1	1	1	0	0	1	22.5	0	1		0	1	1
2948	35	251	2	0	1.432876712		2	26	0	1	0	0	0	0	25	0	0	1	0	0	1
2948	35	251	2	0	1.432876712		2	39	1	1	0	0	0	0	12	0	0	1	0	0	1
2948	35	251	2	0	1.432876712		2	52	1	1	1	0	0	1	25	0	0	0	1	0	1
2948	35	251	2	0	1.432876712		2	65	1	1	0	0	0	0	30	0	0	1	0	0	1
2948	35	251	2	0	1.432876712		2	78	1	1	0	1	0	1	30	0	0	1	0	0	1
2948	35	251	2	0	1.432876712		2	91	1	1	1	0	0	1	25	0	1	1	0	1	1
498	29	251	2	0	0.139726027		2	0	0	1	0	1	0	1	31	0	0	0	1	0	1
498	29	251	2	0	0.139726027		2	4	0	1	0	1	0	1	7	0	0	0	1	0	1
3696	41	251	2	0	1.435616438		2	0	1	1	0	0	0	0	8	0	0	0	1	0	1
3696	41	251	2	0	1.435616438		2	4	1	1	0	1	0	1	10	0	0	0	1	0	1
3696	41	251	2	0	1.435616438		2	13	1	1	0	1	0	1	9	0	0		1	0	1
3696	41	251	2	0	1.435616438		2	26	1	1	0	0	0	0	8	0	0	0	1	0	1
3696	41	251	2	0	1.435616438		2	39	1	1	0	0	0	0	2	0	0	0	1	0	1
3696	41	251	2	0	1.435616438		2	52	1	1	0	0	0	0	2	1	0	0	0	0	1
3696	41	251	2	0	1.435616438		2	65	1	1	0	0	0	0	0	0	0	0	1	0	1
3696	41	251	2	0	1.435616438		2	78	1	1	0	0	0	0	0	0	0	0	1	0	1
3696	41	251	2	0	1.435616438		2	91	1	1	0	0	0	0	6	0	0	0	1	0	1
1424	30	251	2	0	1.438356164		2	0	1	1	1	1	0	1	25	0	1	0	0	0	1
1424	30	251	2	0	1.438356164		2	4	0	1	1	1	0	1	30	0	0	0	1	0	1
1424	30	251	2	0	1.438356164		2	13	0	1	1	1	0	1	30	0	0		1	0	1
1424	30	251	2	0	1.438356164		2	26	0	1	0	1	0	1	30	0	0	0	1	0	1
1424	30	251	2	0	1.438356164		2	39	0	1	1	1	0	1	20	0	0	0	1	0	1
1424	30	251	2	0	1.438356164		2	52	0	1	0	1	0	1	20	0	0	0	1	0	1
1424	30	251	2	0	1.438356164		2	65	0	1	0	1	0	1	8	0	0	0	1	0	1
1424	30	251	2	0	1.438356164		2	78	0	1	0	1	0	1	5	0	0	1	0	0	1
1424	30	251	2	0	1.438356164		2	91	0	1	0	1	0	1	5	0	0	0	1	0	1
1811	32	251	2	0	1.747945205		1	0	1	1	1	0	0	1	15	0	1	1	0	1	1
1811	32	251	2	0	1.747945205		1	4	1	1	0	1	0	1	16	0	0	1	0	0	1
1811	32	251	2	0	1.747945205		1	13	1	1	1	1	0	1	25	0	0	1	0	0	1
1811	32	251	2	0	1.747945205		1	26	1	1	0	1	0	1	29	0	0	1	0	0	1
1811	32	251	2	0	1.747945205		1	39	1	1	1	1	0	1	30	0	0	1	0	0	1
1811	32	251	2	0	1.747945205		1	52	1	1	1	1	0	1	10	0	0	1	0	0	1
1811	32	251	2	0	1.747945205		1	65	1	1	1	1	0	1	15	0	0	1	0	0	1
1811	32	251	2	0	1.747945205		1	78	1	1	1	1	0	1	15	0	0	1	0	0	1
1811	32	251	2	0	1.747945205		1	91	1	1	1	1	0	1	20	0	0	1	0	0	1
147	36	251	2	0	1.747945205		1	0	1	1	0	0	0	0	20	0	0	1	0	0	1
147	36	251	2	0	1.747945205		1	4	1	1	0	1	0	1	12	0	0	1	0	0	1
147	36	251	2	0	1.747945205		1	13	1	1	0	1	0	1	15	0	0	1	0	0	1
147	36	251	2	0	1.747945205		1	26	1	1	0	1	0	1	16	0	0	0	1	0	1
147	36	251	2	0	1.747945205		1	39	1	1	0	1	0	1	20	0	0	0	1	0	1
147	36	251	2	0	1.747945205		1	52	1	1	0	1	0	1	15	0	0	0	1	0	1
147	36	251	2	0	1.747945205		1	65	0	1	0	1	0	1	16	0	0	0	1	0	1
147	36	251	2	0	1.747945205		1	78	1	1	0	1	0	1	8	0	0	0	1	0	1
147	36	251	2	0	1.747945205		1	91	0	1	0	1	0	1	15	0	0	0	1	0	1
3418	33	251	2	0	1.704109589		2	0	0	1	0	0	0	0	30	0	1	1	0	1	2
3418	33	251	2	0	1.704109589		2	4	1	1	0	0	0	0	31	0	1	1	0	1	2
3418	33	251	2	0	1.704109589		2	13	0	1	0	0	0	0	30	0	0	1	0	0	2
3418	33	251	2	0	1.704109589		2	26	0	1	1	1	0	1	31	0	1	1	0	1	2
3418	33	251	2	0	1.704109589		2	39	0	1	0	0	0	0	30	0	1	1	0	1	2
3418	33	251	2	0	1.704109589		2	52	0	1	1	1	0	1	30	0	1	1	0	1	2
3418	33	251	2	0	1.704109589		2	65	0	1	1	1	0	1	30	0	1	1	0	1	2
3418	33	251	2	0	1.704109589		2	78	0	1	1	1	0	1	30	0	1	1	0	1	2
3418	33	251	2	0	1.704109589		2	91	0	1	1	0	0	1	28	0	0	1	0	0	2
786	37	251	2	0	1.164623101		2	0	1	1	0	0	0	0	20	1	0	1	0	1	2
786	37	251	2	0	1.164623101		2	4	1	1	0	0	0	0	5	0	0	0	1	0	2
786	37	251	2	0	1.164623101		2	13	1	1	0	0	0	0	5	0	0		1	0	2
786	37	251	2	0	1.164623101		2	26	1	1	0	0	0	0	5	0	0		1	0	2
786	37	251	2	0	1.164623101		2	39	0	1	0	0	0	0	5	0	0	0	1	0	2
786	37	251	2	0	1.164623101		2	52	0	1	0	0	0	0	3	0	0	0	1	0	2
786	37	251	2	0	1.164623101		2	65	0	1	0	0	0	0	1	0	0	1	0	0	2
786	37	251	2	0	1.164623101		2	78	1	1	0	0	0	0	7	0	0	1	0	0	2
786	37	251	2	0	1.164623101		2	91	1	1	0	0	0	0	1	0	0	1	0	0	2
1476	45	251	2	0	1.698630137		2	0	0	1	0	0	0	0	7	0	0	0	1	0	2
1476	45	251	2	0	1.698630137		2	4	0	1	0	0	0	0	8	0	0	0	1	0	2
1476	45	251	2	0	1.698630137		2	13	0	1	0	0	0	0	13	0	0	1	0	0	2
1476	45	251	2	0	1.698630137		2	26	0	1	0	0	0	0	31	0	1	1	0	1	2
1476	45	251	2	0	1.698630137		2	39	0	1	0	0	0	0	31	0	0	1	0	0	2
1476	45	251	2	0	1.698630137		2	52	0	1	0	0	0	0	30	0	0	1	0	0	2
1476	45	251	2	0	1.698630137		2	65	0	1	1	0	0	1	30	0	0	1	0	0	2
1476	45	251	2	0	1.698630137		2	78	0	1	0	0	0	0	31	0	0	1	0	0	2
1476	45	251	2	0	1.698630137		2	91	0	1	1	0	0	1	10	0	0	1	0	0	2
2341	38	251	2	0	1.706849315		2	0	0	1	0	0	0	0	31	0	0	1	0	0	1
2341	38	251	2	0	1.706849315		2	4	0	1	1	0	0	1	30	0	0	1	0	0	1
2341	38	251	2	0	1.706849315		2	13	1	1	0	1	0	1	30	0	0	1	0	0	1
2341	38	251	2	0	1.706849315		2	26	1	1	0	1	0	1	31	0	0	1	0	0	1
2341	38	251	2	0	1.706849315		2	39	1	1	0	1	0	1	30	0	0	1	0	0	1
2341	38	251	2	0	1.706849315		2	52	0	1	0	1	0	1	30	0	0	1	0	0	1
2341	38	251	2	0	1.706849315		2	65	0	1	0	0	0	0	10	0	0	1	0	0	1
2341	38	251	2	0	1.706849315		2	78	0	1	0	0	0	0	15	0	0	1	0	0	1
2341	38	251	2	0	1.706849315		2	91	1	1	0	1	0	1	30	0	1	1	0	1	1
613	45	251	1	0	1.701369863		2	0	1	1	0	0	0	0	31	0	0	0	1	0	1
613	45	251	1	0	1.701369863		2	4	1	1	0	0	0	0	31	0	0	0	1	0	1
613	45	251	1	0	1.701369863		2	13	1	1	1	0	0	1	30	0	0	1	0	0	1
613	45	251	1	0	1.701369863		2	26	1	1	0	0	0	0	29	0	0	1	0	0	1
613	45	251	1	0	1.701369863		2	39	1	1	0	0	0	0	31	0	0	1	0	0	1
613	45	251	1	0	1.701369863		2	52	1	1	0	0	0	0	30	0	0	0	1	0	1
613	45	251	1	0	1.701369863		2	65	1	1	0	0	0	0	30	0	0	0	1	0	1
613	45	251	1	0	1.701369863		2	78	1	1	0	0	0	0	31	0	0	1	0	0	1
613	45	251	1	0	1.701369863		2	91	1	1	0	0	0	0	30	0	0	0	1	0	1
2762	24	251	1	0	1.698630137		1	0	1	1	0	1	0	1	31	0	1	0	0	0	1
2762	24	251	1	0	1.698630137		1	4	0	1	0	1	0	1	30	0	0	0	1	0	1
2762	24	251	1	0	1.698630137		1	13	1	1	0	1	0	1	30	0	1	1	0	1	1
2762	24	251	1	0	1.698630137		1	26	1	1	0	1	0	1	30	0	1		0	1	1
2762	24	251	1	0	1.698630137		1	39	1	1	1	1	0	1	30	0	0	0	1	0	1
2762	24	251	1	0	1.698630137		1	52	1	1	0	1	0	1	30	0	1	0	0	0	1
2762	24	251	1	0	1.698630137		1	65	1	1	0	1	0	1	30	0	1	0	0	0	1
2762	24	251	1	0	1.698630137		1	78	1	1	0	1	0	1	28	0	1	0	0	0	1
2762	24	251	1	0	1.698630137		1	91	0	1	0	1	0	1	30	0	0	0	1	0	1
175	32	251	2	0	1.534246575		1	0	0	1	1	0	0	1	10	0	0	1	0	0	1
175	32	251	2	0	1.534246575		1	4	0	1	1	0	0	1	10	0	1	1	0	1	1
175	32	251	2	0	1.534246575		1	13	0	1	1	0	0	1	8	0	1	1	0	1	1
175	32	251	2	0	1.534246575		1	26	1	1	1	1	0	1	12	0	1	1	0	1	1
175	32	251	2	0	1.534246575		1	39	1	1	1	0	0	1	15	0	0	1	0	0	1
175	32	251	2	0	1.534246575		1	52	1	1	1	0	0	1	12	0	1	1	0	1	1
175	32	251	2	0	1.534246575		1	65	0	1	1	0	0	1	10	0	0	1	0	0	1
175	32	251	2	0	1.534246575		1	78	0	1	1	0	0	1	10	0	1	1	0	1	1
175	32	251	2	0	1.534246575		1	91	1	1	1	0	0	1	10	0	1	1	0	1	1
808	28	251	2	0	0		1	0	1	1	1	1	0	1	30	1	1	1	0	1	2
1632	29	251	1	0	1.682191781		1	0	1	1	1	0	0	1	8	0	1	1	0	1	2
1632	29	251	1	0	1.682191781		1	4	1	1	1	0	0	1	5	0	0	1	0	0	2
1632	29	251	1	0	1.682191781		1	13	1	1	1	0	0	1	15	0	0	1	0	0	2
1632	29	251	1	0	1.682191781		1	26	0	1	1	0	0	1	5	0	1	1	0	1	2
1632	29	251	1	0	1.682191781		1	39	1	1	1	0	0	1	10	0	1	1	0	1	2
1632	29	251	1	0	1.682191781		1	52	1	1	1	1	0	1	10	1	1	1	0	1	2
1632	29	251	1	0	1.682191781		1	65	1	1	1	0	0	1	15	0	1	1	0	1	2
1632	29	251	1	0	1.682191781		1	78	1	1	1	0	0	1	10	0	1	1	0	1	2
1632	29	251	1	0	1.682191781		1	91	1	1	1	0	0	1	15	0	0	1	0	0	2
450	39	251	2	0	1.684931507		1	0	0	1	0	1	0	1	15	0	0	1	0	0	1
450	39	251	2	0	1.684931507		1	4	0	1	0	1	0	1	7	0	0	1	0	0	1
450	39	251	2	0	1.684931507		1	13	0	1	0	1	0	1	12	0	0	1	0	0	1
450	39	251	2	0	1.684931507		1	26	0	1	0	1	0	1	15	0	0	1	0	0	1
450	39	251	2	0	1.684931507		1	39	0	1	0	1	0	1	15	0	0	1	0	0	1
450	39	251	2	0	1.684931507		1	52	0	1	0	1	0	1	8	0	0	1	0	0	1
450	39	251	2	0	1.684931507		1	65	0	1	0	1	0	1	12	0	0	1	0	0	1
450	39	251	2	0	1.684931507		1	78	0	1	0	1	0	1	12	0	0	1	0	0	1
450	39	251	2	0	1.684931507		1	91	0	1	0	1	0	1	10	0	0	1	0	0	1
23	38	251	2	0	1.246814881		1	0	0	1	0	0	0	0	30	0	0	1	0	0	2
23	38	251	2	0	1.246814881		1	4	0	1	1	1	0	1	31	0	0	1	0	0	2
23	38	251	2	0	1.246814881		1	13	0	1	0	1	0	1	31	0	0	0	1	0	2
23	38	251	2	0	1.246814881		1	26	0	1	1	1	0	1	30	0	0	1	0	0	2
23	38	251	2	0	1.246814881		1	39	0	1	0	1	0	1	30	0	0	1	0	0	2
23	38	251	2	0	1.246814881		1	52	0	1	1	1	0	1	30	0	0	1	0	0	2
23	38	251	2	0	1.246814881		1	65	0	1	1	0	0	1	30	0	0	1	0	0	2
1458	26	251	2	0	0.609289617		1	0	0	1	1	1	0	1	30	0	1	1	0	1	2
1458	26	251	2	0	0.609289617		1	4	1	1	1	1	0	1	31	0	0	1	0	0	2
1458	26	251	2	0	0.609289617		1	13	0	1	0	1	0	1	31	0	1	1	0	1	2
1458	26	251	2	0	0.609289617		1	26	0	1	0	1	0	1	30	0	0	1	0	0	2
1011	32	251	2	0	1.105090201		1	0	0	1	0	1	0	1	31	0	0	1	0	0	1
1011	32	251	2	0	1.105090201		1	4	0	1	0	1	0	1	31	0	0	1	0	0	1
1011	32	251	2	0	1.105090201		1	13	0	1	1	1	0	1	30	0	0	1	0	0	1
1011	32	251	2	0	1.105090201		1	26	0	1	1	0	0	1	29	0	1	1	0	1	1
1011	32	251	2	0	1.105090201		1	39	0	1	1	0	0	1	25	0	1	1	0	1	1
1011	32	251	2	0	1.105090201		1	52	0	1	1	1	0	1	30	0	1	1	0	1	1
1155	43	251	2	1	0.59416124	1	1	0	1	1	0	1	0	1	21	0	0	0	1	0	2
1155	43	251	2	1	0.59416124	1	1	4	1	1	0	1	0	1	7	0	0	0	1	0	2
1155	43	251	2	1	0.59416124	1	1	13	1	1	0	1	0	1	14	0	0	0	1	0	2
2862	35	251	1	0	0.380432667		1	0	0	1	1	1	0	1	20	0	0	1	0	0	1
2862	35	251	1	0	0.380432667		1	4	0	1	1	1	0	1	20	0	0	1	0	0	1
2862	35	251	1	0	0.380432667		1	13	0	1	1	1	0	1	17.5	0	0		0	0	1
2862	35	251	1	0	0.380432667		1	26	0	1	1	1	0	1	17.5	0	0		0	0	1
2862	35	251	1	0	0.380432667		1	39	0	1	1	1	0	1	17.5	0	0		0	0	1
2862	35	251	1	0	0.380432667		1	52	0	1	1	1	0	1	17.5	0	0		0	0	1
2862	35	251	1	0	0.380432667		1	65	0	1	1	1	0	1	17.5	0	0		0	0	1
2862	35	251	1	0	0.380432667		1	78	0	1	1	1	0	1	15	0	0	0	1	0	1
2862	35	251	1	0	0.380432667		1	91	0	1	1	1	0	1	30	0	0	0	1	0	1
742	36	251	2	0	0.366771465		1	0	0	1	0	0	0	0	5	0	0	1	0	0	1
742	36	251	2	0	0.366771465		1	4	0	1	0	0	0	0	15	0	0	1	0	0	1
742	36	251	2	0	0.366771465		1	13	0	1	0	0	0	0	11	0	0		0	0	1
742	36	251	2	0	0.366771465		1	26	0	1	0	0	0	0	11	0	0		0	0	1
742	36	251	2	0	0.366771465		1	39	0	1	0	0	0	0	11	0	0		0	0	1
742	36	251	2	0	0.366771465		1	52	0	1	0	0	0	0	11	0	0		0	0	1
742	36	251	2	0	0.366771465		1	65	0	1	0	0	0	0	11	0	0		0	0	1
742	36	251	2	0	0.366771465		1	78	0	1	0	0	0	0	7	0	0	1	0	0	1
742	36	251	2	0	0.366771465		1	91	0	1	0	0	0	0	14	0	0	1	0	0	1
1530	39	251	2	0	1.726027397		1	0	1	1	1	0	0	1	31	0	1	1	0	1	2
1530	39	251	2	0	1.726027397		1	4	1	0	1	0	0	0	20	0	0	1	0	0	2
1530	39	251	2	0	1.726027397		1	13	1	0	1	0	0	0	20	0	1	1	0	1	2
1530	39	251	2	0	1.726027397		1	26	1	0	1	1	0	1	15	0	1	1	0	1	2
1530	39	251	2	0	1.726027397		1	39	1	1	1	1	0	1	10	0	0	1	0	0	2
1530	39	251	2	0	1.726027397		1	52	1	0	1	1	0	1	25	0	1	1	0	1	2
1530	39	251	2	0	1.726027397		1	65	1	0	1	0	0	0	30	0	1	1	0	1	2
1530	39	251	2	0	1.726027397		1	78	1	1	1	1	0	1	20	0	1	1	0	1	2
1530	39	251	2	0	1.726027397		1	91	1	0	1	1	0	1	15	0	1	1	0	1	2
547	25	251	2	0	0.847069391		2	0	0	1	1	0	0	1	20	0	1	1	0	1	2
547	25	251	2	0	0.847069391		2	4	0	1	1	0	0	1	25	0	1		0	1	2
547	25	251	2	0	0.847069391		2	13	0	1	1	0	0	1	25	0	1		0	1	2
547	25	251	2	0	0.847069391		2	26	1	1	1	0	0	1	30	0	0	1	0	0	2
547	25	251	2	0	0.847069391		2	39	0	1	1	1	0	1	30	0	1	1	0	1	2
1614	41	251	2	0	0		2	0	1	1	1	1	0	1	30	0	0	0	1	0	2
2514	38	251	1	0	1.416438356		2	0	0	1	0	0	0	0	27	0	0	1	0	0	1
2514	38	251	1	0	1.416438356		2	4	0	1	0	0	0	0	17.5	0	0		0	0	1
2514	38	251	1	0	1.416438356		2	13	0	1	0	0	0	0	17.5	0	0		0	0	1
2514	38	251	1	0	1.416438356		2	26	1	1	0	0	0	0	8	0	0	1	0	0	1
2514	38	251	1	0	1.416438356		2	39	1	1	0	0	0	0	10	0	0	1	0	0	1
2514	38	251	1	0	1.416438356		2	52	1	1	0	0	0	0	12	0	0	1	0	0	1
2514	38	251	1	0	1.416438356		2	65	1	1	0	0	0	0	14	0	0	1	0	0	1
2514	38	251	1	0	1.416438356		2	78	1	1	1	0	0	1	15	0	0	1	0	0	1
3168	39	251	2	0	1.720547945		1	0	0	1	1	0	0	1	5	0	1	1	0	1	1
3168	39	251	2	0	1.720547945		1	4	0	1	0	1	0	1	20	0	0	1	0	0	1
3168	39	251	2	0	1.720547945		1	13	0	1	1	1	0	1	20	0	0	1	0	0	1
3168	39	251	2	0	1.720547945		1	26	0	1	1	0	0	1	20	0	0	1	0	0	1
3168	39	251	2	0	1.720547945		1	39	0	1	1	1	0	1	20	0	0	1	0	0	1
3168	39	251	2	0	1.720547945		1	52	0	1	1	1	0	1	10	0	0	1	0	0	1
3168	39	251	2	0	1.720547945		1	65	0	1	0	1	0	1	8	0	0	1	0	0	1
3168	39	251	2	0	1.720547945		1	78	0	1	1	1	0	1	7	0	0	1	0	0	1
3168	39	251	2	0	1.720547945		1	91	0	1	1	1	0	1	8	0	0	1	0	0	1
372	27	251	1	0	1.452054795		1	0	0	1	1	1	0	1	12	0	0	1	0	0	1
372	27	251	1	0	1.452054795		1	4	0	1	1	1	0	1	10	0	0	1	0	0	1
372	27	251	1	0	1.452054795		1	13	0	1	1	1	0	1	10	0	0		0	0	1
372	27	251	1	0	1.452054795		1	26	0	1	1	1	0	1	10	0	0	1	0	0	1
372	27	251	1	0	1.452054795		1	39	1	1	1	1	0	1	15	0	0	1	0	0	1
372	27	251	1	0	1.452054795		1	52	0	1	1	1	0	1	18	0	0	0	1	0	1
372	27	251	1	0	1.452054795		1	65	0	1	0	1	0	1	8	0	0	0	1	0	1
372	27	251	1	0	1.452054795		1	78	0	1	1	1	0	1	20	0	0	1	0	0	1
372	27	251	1	0	1.452054795		1	91	0	1	0	1	0	1	15	0	0	1	0	0	1
3459	37	251	2	0	1.726027397		1	0	1	1	0	0	0	0	25	0	0	0	1	0	1
3459	37	251	2	0	1.726027397		1	4	0	1	0	1	0	1	30	0	0	0	1	0	1
3459	37	251	2	0	1.726027397		1	13	0	1	0	1	0	1	28	0	0	1	0	0	1
3459	37	251	2	0	1.726027397		1	26	0	1	0	1	0	1	26	0	0	1	0	0	1
3459	37	251	2	0	1.726027397		1	39	0	1	0	1	0	1	20	0	0	0	1	0	1
3459	37	251	2	0	1.726027397		1	52	0	1	0	1	0	1	30	0	0	0	1	0	1
3459	37	251	2	0	1.726027397		1	65	1	1	0	1	0	1	31	0	0	0	1	0	1
3459	37	251	2	0	1.726027397		1	78	1	1	0	1	0	1	30	0	0	1	0	0	1
3459	37	251	2	0	1.726027397		1	91	0	1	0	1	0	1	27	0	0	0	1	0	1
705	30	251	1	0	1.12688824		1	0	1	1	1	0	0	1	20	0	0	1	0	0	2
705	30	251	1	0	1.12688824		1	4	1	1	1	0	0	1	15	0	0	1	0	0	2
705	30	251	1	0	1.12688824		1	13	1	1	1	0	0	1	20	0	0	1	0	0	2
705	30	251	1	0	1.12688824		1	26	1	1	1	1	0	1	14	0	1	1	0	1	2
705	30	251	1	0	1.12688824		1	39	1	1	1	1	0	1	20	0	0	1	0	0	2
705	30	251	1	0	1.12688824		1	52	1	1	1	0	0	1	30	0	0	1	0	0	2
3455	32	251	2	0	1.635616438		1	0	0	1	1	1	0	1	25	0	0	1	0	0	1
3455	32	251	2	0	1.635616438		1	4	0	1	0	1	0	1	10	0	0	1	0	0	1
3455	32	251	2	0	1.635616438		1	13	0	1	0	1	0	1	15	0	0	1	0	0	1
3455	32	251	2	0	1.635616438		1	26	0	1	0	1	0	1	20	0	0	1	0	0	1
3455	32	251	2	0	1.635616438		1	39	0	1	0	1	0	1	31	0	0	1	0	0	1
3455	32	251	2	0	1.635616438		1	52	0	1	0	1	0	1	30	0	0	1	0	0	1
3455	32	251	2	0	1.635616438		1	65	0	1	0	1	0	1	30	0	0	1	0	0	1
3455	32	251	2	0	1.635616438		1	78	0	1	0	1	0	1	30	0	0	1	0	0	1
3455	32	251	2	0	1.635616438		1	91	0	1	0	1	0	1	28	0	0	1	0	0	1
64	37	251	2	0	1.684931507		1	0	0	1	0	1	0	1	30	0	0	1	0	0	1
64	37	251	2	0	1.684931507		1	4	0	1	0	1	0	1	31	0	0	1	0	0	1
64	37	251	2	0	1.684931507		1	13	0	1	0	1	0	1	30	0	0	0	1	0	1
64	37	251	2	0	1.684931507		1	26	0	1	0	1	0	1	29	0	0	1	0	0	1
64	37	251	2	0	1.684931507		1	39	0	1	0	1	0	1	31	0	0	1	0	0	1
64	37	251	2	0	1.684931507		1	52	0	1	0	1	0	1	31	0	0	1	0	0	1
64	37	251	2	0	1.684931507		1	65	0	1	0	1	0	1	30	0	0	1	0	0	1
64	37	251	2	0	1.684931507		1	78	0	1	1	1	0	1	30	0	0	1	0	0	1
64	37	251	2	0	1.684931507		1	91	0	1	1	1	0	1	31	0	0	1	0	0	1
1349	37	251	1	0	1.682191781		2	0	1	1	0	1	0	1	6	0	0	0	1	0	1
1349	37	251	1	0	1.682191781		2	4	1	1	0	0	0	0	12	0	1	0	0	0	1
1349	37	251	1	0	1.682191781		2	13	1	1	0	1	0	1	15	0	1	0	0	0	1
1349	37	251	1	0	1.682191781		2	26	1	1	0	0	0	0	4	0	0	0	1	0	1
1349	37	251	1	0	1.682191781		2	39	1	1	0	0	0	0	2	0	0	0	1	0	1
1349	37	251	1	0	1.682191781		2	52	1	1	0	0	0	0	4	0	0	0	1	0	1
1349	37	251	1	0	1.682191781		2	65	1	1	0	1	0	1	3	0	0	0	1	0	1
1349	37	251	1	0	1.682191781		2	78	1	1	0	0	0	0	2	0	0	0	1	0	1
1349	37	251	1	0	1.682191781		2	91	1	1	0	1	0	1	2	0	0	0	1	0	1
2603	36	251	2	0	1.723287671		1	0	0	1	0	0	0	0	20	0	0	0	1	0	1
2603	36	251	2	0	1.723287671		1	4	0	1	0	0	0	0	15	0	0	1	0	0	1
2603	36	251	2	0	1.723287671		1	13	0	1	0	0	0	0	25	0	0	0	1	0	1
2603	36	251	2	0	1.723287671		1	26	0	1	0	0	0	0	25	0	0	0	1	0	1
2603	36	251	2	0	1.723287671		1	39	0	1	0	0	0	0	20	0	0	0	1	0	1
2603	36	251	2	0	1.723287671		1	52	1	1	0	0	0	0	20	0	0	1	0	0	1
2603	36	251	2	0	1.723287671		1	65	0	1	0	0	0	0	20	0	0	0	1	0	1
2603	36	251	2	0	1.723287671		1	78	0	1	0	0	0	0	25	0	0	0	1	0	1
2603	36	251	2	0	1.723287671		1	91	0	1	0	0	0	0	20	0	0	0	1	0	1
2427	33	251	1	0	1.706849315		1	0	0	1	0	1	0	1	25	0	0	1	0	0	1
2427	33	251	1	0	1.706849315		1	4	0	1	0	0	0	0	25	0	0	0	1	0	1
2427	33	251	1	0	1.706849315		1	13	0	1	0	1	0	1	27	0	0	0	1	0	1
2427	33	251	1	0	1.706849315		1	26	0	1	0	1	0	1	30	0	0	1	0	0	1
2427	33	251	1	0	1.706849315		1	39	0	1	1	0	0	1	31	0	1	1	0	1	1
2427	33	251	1	0	1.706849315		1	52	0	1	0	1	0	1	28	0	1	0	0	0	1
2427	33	251	1	0	1.706849315		1	65	0	1	0	1	0	1	30	0	1	1	0	1	1
2427	33	251	1	0	1.706849315		1	78	0	1	0	1	0	1	30	0	0	0	1	0	1
2427	33	251	1	0	1.706849315		1	91	0	1	0	1	0	1	29	0	1	1	0	1	1
1564	38	251	2	0	1.668493151		1	0	0	1	0	0	0	0	30	0	0	1	0	0	1
1564	38	251	2	0	1.668493151		1	4	0	1	0	1	0	1	31	0	0	0	1	0	1
1564	38	251	2	0	1.668493151		1	13	0	1	0	1	0	1	25	0	0	0	1	0	1
1564	38	251	2	0	1.668493151		1	26	0	1	0	0	0	0	30	0	0	0	1	0	1
1564	38	251	2	0	1.668493151		1	39	0	1	1	0	0	1	30	0	0	1	0	0	1
1564	38	251	2	0	1.668493151		1	52	0	1	0	1	0	1	30	0	1	0	0	0	1
1564	38	251	2	0	1.668493151		1	65	0	1	0	1	0	1	30	0	0	0	1	0	1
1564	38	251	2	0	1.668493151		1	78	0	1	0	1	0	1	30	0	0	1	0	0	1
1564	38	251	2	0	1.668493151		1	91	1	1	0	1	0	1	30	0	0	1	0	0	1
335	32	251	2	0	1.682191781		2	0	0	1	0	1	0	1	15	0	1	1	0	1	1
335	32	251	2	0	1.682191781		2	4	0	1	0	1	0	1	12	0	0	1	0	0	1
335	32	251	2	0	1.682191781		2	13	0	1	0	1	0	1	11	0	0		0	0	1
335	32	251	2	0	1.682191781		2	26	0	1	0	1	0	1	10	0	1	1	0	1	1
335	32	251	2	0	1.682191781		2	39	0	1	0	1	0	1	7	0	1	1	0	1	1
335	32	251	2	0	1.682191781		2	52	0	1	0	0	0	0	10	0	1	1	0	1	1
335	32	251	2	0	1.682191781		2	65	1	1	0	1	0	1	10	0	1	1	0	1	1
335	32	251	2	0	1.682191781		2	78	1	1	0	1	0	1	10	0	0	1	0	0	1
335	32	251	2	0	1.682191781		2	91	0	1	0	1	0	1	20	0	0	1	0	0	1
1232	28	251	2	0	1.682191781		2	0	1	1	0	1	0	1	25	0	0	1	0	0	1
1232	28	251	2	0	1.682191781		2	4	1	1	0	1	0	1	15	0	0	0	1	0	1
[truncated: 3,495 more rows]
